# Supplementary material for: Micro and nano-scale compartments guide the structural transition of silk protein monomers into silk fibers
Source: Nat Commun. 2022 Dec 21;13:7856. doi: 10.1038/s41467-022-35505-w (PMC9772184; doi:10.1038/s41467-022-35505-w)
Supplement: Supplementary file 6 — Source Data [file 41467_2022_35505_MOESM6_ESM.xlsx]

## Sheet: Figure 2c
wavenumber	Monomers				wavenumber	nanocompartments					wavenumber	fibrils
	Repeat number 1	Repeat number 2	Repeat number 3			Repeat number 1	Repeat number 2	Repeat number 3				Repeat number 1	Repeat number 2	Repeat number 3
1585.23	0.05696	0.064	0.04431		1585.23	0.00489	0.02654	0.05834			1585.23	0.05546	0.05128	0.02445
1585.71	0.05646	0.06328	0.04399		1585.71	0.0049	0.02657	0.05825			1585.71	0.05589	0.05159	0.02478
1586.19	0.056	0.06263	0.04375		1586.19	0.00498	0.02667	0.05825			1586.19	0.0564	0.05196	0.02517
1586.67	0.05559	0.06204	0.04356		1586.67	0.00511	0.02684	0.05833			1586.67	0.05698	0.05239	0.02562
1587.15	0.05522	0.06151	0.04342		1587.15	0.00529	0.02707	0.05847			1587.15	0.05763	0.05287	0.02613
1587.64	0.05489	0.06103	0.04335		1587.64	0.00553	0.02736	0.0587			1587.64	0.05836	0.05342	0.02672
1588.12	0.05462	0.06062	0.04336		1588.12	0.00585	0.02775	0.05903			1588.12	0.05918	0.05405	0.0274
1588.6	0.05442	0.06029	0.04344		1588.6	0.00627	0.02823	0.05948			1588.6	0.06012	0.05478	0.02818
1589.08	0.05427	0.06005	0.04361		1589.08	0.00677	0.02881	0.06005			1589.08	0.06116	0.05559	0.02906
1589.57	0.05419	0.05988	0.04385		1589.57	0.00735	0.02949	0.06074			1589.57	0.0623	0.05649	0.03004
1590.05	0.05415	0.05978	0.04415		1590.05	0.008	0.03023	0.06151			1590.05	0.06353	0.05744	0.03108
1590.53	0.05416	0.05973	0.04449		1590.53	0.00869	0.03102	0.06235			1590.53	0.06483	0.05846	0.03217
1591.01	0.0542	0.05974	0.04487		1591.01	0.00943	0.03186	0.06325			1591.01	0.06619	0.05952	0.03332
1591.49	0.05427	0.05979	0.04529		1591.49	0.0102	0.03275	0.0642			1591.49	0.06762	0.06064	0.03453
1591.97	0.05439	0.05989	0.04576		1591.97	0.01102	0.03369	0.06523			1591.97	0.06914	0.06184	0.03581
1592.46	0.05454	0.06005	0.04627		1592.46	0.01189	0.03469	0.06634			1592.46	0.07076	0.06311	0.03718
1592.94	0.05473	0.06025	0.04684		1592.94	0.01282	0.03575	0.06752			1592.94	0.07246	0.06446	0.03863
1593.42	0.05496	0.06048	0.04743		1593.42	0.01377	0.03684	0.06874			1593.42	0.07424	0.06586	0.04014
1593.9	0.0552	0.06074	0.04804		1593.9	0.01474	0.03794	0.06999			1593.9	0.07607	0.06731	0.04169
1594.39	0.05546	0.06101	0.04865		1594.39	0.0157	0.03904	0.07123			1594.39	0.07794	0.06879	0.04328
1594.87	0.05572	0.06128	0.04926		1594.87	0.01666	0.04013	0.07246			1594.87	0.07986	0.0703	0.04491
1595.35	0.05599	0.06157	0.04987		1595.35	0.01762	0.04123	0.0737			1595.35	0.08185	0.07186	0.0466
1595.83	0.05629	0.06187	0.0505		1595.83	0.0186	0.04235	0.07496			1595.83	0.08391	0.07349	0.04837
1596.31	0.0566	0.06219	0.05116		1596.31	0.01961	0.0435	0.07627			1596.31	0.08608	0.0752	0.05024
1596.8	0.05693	0.06253	0.05183		1596.8	0.02065	0.0447	0.07762			1596.8	0.08836	0.077	0.05221
1597.28	0.05727	0.06287	0.05251		1597.28	0.02172	0.04593	0.07901			1597.28	0.09074	0.07889	0.05428
1597.76	0.05762	0.06321	0.05318		1597.76	0.02281	0.04717	0.08042			1597.76	0.09322	0.08085	0.05644
1598.24	0.05796	0.06355	0.05385		1598.24	0.02391	0.04843	0.08184			1598.24	0.0958	0.08289	0.05869
1598.72	0.05832	0.06388	0.05452		1598.72	0.02503	0.0497	0.08329			1598.72	0.0985	0.08502	0.06106
1599.21	0.0587	0.06423	0.05521		1599.21	0.02619	0.05102	0.08478			1599.21	0.10133	0.08727	0.06356
1599.69	0.05912	0.06461	0.05595		1599.69	0.02742	0.05241	0.08636			1599.69	0.10435	0.08966	0.06625
1600.17	0.05958	0.06504	0.05674		1600.17	0.02872	0.0539	0.08805			1600.17	0.10757	0.09223	0.06915
1600.65	0.0601	0.06554	0.05761		1600.65	0.03013	0.05549	0.08986			1600.65	0.111	0.09497	0.07227
1601.14	0.06067	0.0661	0.05855		1601.14	0.03162	0.05718	0.0918			1601.14	0.11465	0.09789	0.0756
1601.62	0.06131	0.06673	0.05955		1601.62	0.03319	0.05896	0.09384			1601.62	0.11849	0.10098	0.07914
1602.1	0.06201	0.06743	0.06061		1602.1	0.03484	0.06083	0.09599			1602.1	0.12253	0.10423	0.08288
1602.58	0.06278	0.06821	0.06176		1602.58	0.03658	0.0628	0.09825			1602.58	0.12675	0.10765	0.08683
1603.06	0.06364	0.06911	0.063		1603.06	0.03841	0.06488	0.10065			1603.06	0.13118	0.11126	0.09102
1603.55	0.0646	0.07012	0.06436		1603.55	0.04035	0.06709	0.10322			1603.55	0.13581	0.11507	0.09545
1604.03	0.06567	0.07126	0.06584		1604.03	0.04243	0.06946	0.10598			1604.03	0.14066	0.11908	0.10014
1604.51	0.06684	0.07253	0.06744		1604.51	0.04463	0.07196	0.10893			1604.51	0.14571	0.12327	0.10504
1604.99	0.0681	0.07392	0.06914		1604.99	0.04694	0.07458	0.11203			1604.99	0.15091	0.12762	0.11014
1605.47	0.06944	0.0754	0.07092		1605.47	0.04934	0.0773	0.11528			1605.47	0.15623	0.1321	0.1154
1605.96	0.07088	0.07699	0.07278		1605.96	0.05181	0.0801	0.11863			1605.96	0.16164	0.13667	0.12078
1606.44	0.07241	0.07869	0.07473		1606.44	0.05435	0.08298	0.12211			1606.44	0.16711	0.14133	0.12628
1606.92	0.07405	0.08053	0.0768		1606.92	0.05697	0.08596	0.12572			1606.92	0.17266	0.14609	0.13191
1607.4	0.07582	0.08253	0.079		1607.4	0.05969	0.08905	0.12949			1607.4	0.17827	0.15094	0.13767
1607.88	0.07774	0.0847	0.08135		1607.88	0.06251	0.09226	0.13344			1607.88	0.18393	0.15587	0.14353
1608.37	0.07978	0.08704	0.08383		1608.37	0.06541	0.09557	0.13754			1608.37	0.18963	0.16088	0.14948
1608.85	0.08195	0.08953	0.08642		1608.85	0.06838	0.09896	0.14176			1608.85	0.19532	0.16591	0.15547
1609.33	0.08422	0.09216	0.0891		1609.33	0.07138	0.10239	0.14605			1609.33	0.20097	0.17095	0.16146
1609.81	0.08659	0.09492	0.09185		1609.81	0.07439	0.10584	0.15039			1609.81	0.20657	0.17597	0.16743
1610.3	0.08907	0.0978	0.09468		1610.3	0.0774	0.10928	0.15476			1610.3	0.21209	0.18098	0.17338
1610.78	0.09166	0.10082	0.09757		1610.78	0.08042	0.11273	0.15915			1610.78	0.21755	0.18597	0.17932
1611.26	0.09434	0.10396	0.10053		1611.26	0.08344	0.11619	0.16359			1611.26	0.22296	0.19095	0.18524
1611.74	0.0971	0.1072	0.10353		1611.74	0.08645	0.11963	0.16805			1611.74	0.22832	0.19593	0.19112
1612.22	0.09989	0.11049	0.1065		1612.22	0.08944	0.12302	0.17249			1612.22	0.23361	0.20086	0.19689
1612.71	0.10266	0.11375	0.10938		1612.71	0.09235	0.12632	0.17686			1612.71	0.23878	0.2057	0.20251
1613.19	0.10536	0.11694	0.11211		1613.19	0.09514	0.12947	0.18108			1613.19	0.24379	0.2104	0.2079
1613.67	0.10799	0.12005	0.11469		1613.67	0.09779	0.13245	0.18513			1613.67	0.24859	0.21494	0.21306
1614.15	0.11059	0.1231	0.11717		1614.15	0.1003	0.13529	0.18901			1614.15	0.25316	0.21931	0.21798
1614.63	0.11322	0.12618	0.11963		1614.63	0.10273	0.13804	0.19279			1614.63	0.25746	0.22351	0.22272
1615.12	0.11598	0.12939	0.12221		1615.12	0.10513	0.14079	0.19656			1615.12	0.26147	0.22754	0.22731
1615.6	0.11897	0.13285	0.12506		1615.6	0.10759	0.14364	0.20042			1615.6	0.26515	0.23141	0.23177
1616.08	0.12224	0.13664	0.12825		1616.08	0.11017	0.14664	0.20446			1616.08	0.26848	0.23508	0.23603
1616.56	0.12579	0.14077	0.13179		1616.56	0.11289	0.14984	0.20873			1616.56	0.27141	0.23849	0.23999
1617.05	0.12954	0.14518	0.13563		1617.05	0.11575	0.1532	0.21319			1617.05	0.27391	0.24155	0.2435
1617.53	0.13339	0.14978	0.13964		1617.53	0.11872	0.15667	0.21782			1617.53	0.27595	0.24421	0.24643
1618.01	0.1372	0.15446	0.14368		1618.01	0.12174	0.16019	0.22255			1618.01	0.27755	0.24641	0.2487
1618.49	0.1409	0.15913	0.14767		1618.49	0.12479	0.16371	0.22734			1618.49	0.2787	0.24814	0.25027
1618.97	0.14443	0.16374	0.15156		1618.97	0.12782	0.1672	0.23215			1618.97	0.27942	0.24941	0.25118
1619.46	0.14778	0.16827	0.15532		1619.46	0.13082	0.17065	0.23696			1619.46	0.27967	0.2502	0.25145
1619.94	0.15096	0.17273	0.15896		1619.94	0.13376	0.17401	0.24174			1619.94	0.27944	0.25053	0.25114
1620.42	0.15398	0.17712	0.16252		1620.42	0.13661	0.17729	0.24645			1620.42	0.2787	0.25037	0.25027
1620.9	0.15688	0.18149	0.16602		1620.9	0.13935	0.18047	0.25105			1620.9	0.2774	0.24971	0.24887
1621.38	0.1597	0.18589	0.16953		1621.38	0.142	0.18356	0.25556			1621.38	0.27555	0.24855	0.24696
1621.87	0.16248	0.19037	0.17311		1621.87	0.14457	0.18658	0.25999			1621.87	0.27316	0.24692	0.24459
1622.35	0.16527	0.19501	0.17681		1622.35	0.14711	0.1896	0.26439			1622.35	0.2703	0.24487	0.24181
1622.83	0.1681	0.19982	0.18068		1622.83	0.14966	0.19264	0.26884			1622.83	0.26705	0.24248	0.23871
1623.31	0.17096	0.20481	0.1847		1623.31	0.15224	0.19573	0.27334			1623.31	0.26355	0.23983	0.23536
1623.8	0.17382	0.20993	0.18882		1623.8	0.15484	0.19886	0.27789			1623.8	0.25989	0.23702	0.23184
1624.28	0.17664	0.2151	0.19295		1624.28	0.15742	0.20194	0.2824			1624.28	0.25614	0.23409	0.22819
1624.76	0.17938	0.22024	0.19699		1624.76	0.15991	0.20493	0.28679			1624.76	0.25237	0.23108	0.22443
1625.24	0.18202	0.22531	0.20091		1625.24	0.16227	0.20776	0.29098			1625.24	0.24855	0.22799	0.22057
1625.72	0.18456	0.23032	0.2047		1625.72	0.16447	0.2104	0.29494			1625.72	0.24468	0.22481	0.21658
1626.21	0.18705	0.23531	0.20839		1626.21	0.16652	0.21288	0.29868			1626.21	0.24072	0.22151	0.21248
1626.69	0.18952	0.24033	0.21205		1626.69	0.16844	0.21521	0.30224			1626.69	0.23666	0.21809	0.20827
1627.17	0.19203	0.24544	0.21572		1627.17	0.17026	0.21743	0.30565			1627.17	0.23251	0.21457	0.20397
1627.65	0.1946	0.25064	0.21944		1627.65	0.17199	0.21956	0.30892			1627.65	0.2283	0.21099	0.19965
1628.13	0.19723	0.25591	0.22319		1628.13	0.17363	0.22157	0.31205			1628.13	0.22408	0.2074	0.19534
1628.62	0.19991	0.26123	0.22692		1628.62	0.17516	0.22345	0.31498			1628.62	0.21994	0.20385	0.19112
1629.1	0.20264	0.26654	0.2306		1629.1	0.17657	0.22517	0.3177			1629.1	0.21591	0.20038	0.187
1629.58	0.20538	0.27183	0.2342		1629.58	0.17786	0.22674	0.32021			1629.58	0.21204	0.19703	0.18302
1630.06	0.20812	0.27707	0.23771		1630.06	0.17903	0.22816	0.32253			1630.06	0.20835	0.19381	0.17918
1630.55	0.21086	0.28225	0.2411		1630.55	0.18012	0.22946	0.3247			1630.55	0.20487	0.19073	0.17549
1631.03	0.21356	0.28735	0.24437		1631.03	0.18112	0.23065	0.32673			1631.03	0.20158	0.1878	0.17194
1631.51	0.21619	0.29232	0.24747		1631.51	0.18201	0.2317	0.32861			1631.51	0.19849	0.18501	0.16853
1631.99	0.21873	0.29712	0.25036		1631.99	0.18276	0.23258	0.33028			1631.99	0.19557	0.18236	0.16525
1632.47	0.22116	0.30169	0.25301		1632.47	0.18333	0.23324	0.33164			1632.47	0.19281	0.17981	0.1621
1632.96	0.2235	0.30606	0.25543		1632.96	0.18366	0.23364	0.33264			1632.96	0.19015	0.17734	0.15904
1633.44	0.22582	0.31028	0.25767		1633.44	0.18375	0.23376	0.33323			1633.44	0.18753	0.17491	0.15607
1633.92	0.22821	0.31446	0.25984		1633.92	0.18362	0.23365	0.33344			1633.92	0.18492	0.1725	0.15318
1634.4	0.23078	0.31875	0.2621		1634.4	0.18333	0.23338	0.33336			1634.4	0.18229	0.1701	0.15041
1634.88	0.23361	0.32324	0.26456		1634.88	0.18297	0.23304	0.3331			1634.88	0.17967	0.16774	0.14779
1635.37	0.23672	0.32796	0.26728		1635.37	0.18262	0.23273	0.3328			1635.37	0.17714	0.1655	0.14538
1635.85	0.24005	0.33284	0.2702		1635.85	0.18234	0.23251	0.33255			1635.85	0.1748	0.16345	0.14324
1636.33	0.24349	0.33774	0.27321		1636.33	0.18216	0.23238	0.33241			1636.33	0.17273	0.16165	0.14139
1636.81	0.2469	0.34252	0.27616		1636.81	0.18207	0.23232	0.33237			1636.81	0.17097	0.16012	0.1398
1637.3	0.25019	0.34708	0.27893		1637.3	0.18203	0.23228	0.3324			1637.3	0.16951	0.15882	0.13841
1637.78	0.25331	0.35138	0.28148		1637.78	0.18198	0.23222	0.33243			1637.78	0.16828	0.15771	0.13715
1638.26	0.25627	0.35543	0.2838		1638.26	0.18188	0.23209	0.33239			1638.26	0.1672	0.1567	0.13597
1638.74	0.25909	0.35927	0.28591		1638.74	0.1817	0.23185	0.33223			1638.74	0.1662	0.15576	0.13483
1639.22	0.26181	0.3629	0.28784		1639.22	0.1814	0.23148	0.33188			1639.22	0.16524	0.15484	0.13372
1639.71	0.26443	0.36631	0.28959		1639.71	0.18094	0.23093	0.33129			1639.71	0.16427	0.15392	0.13264
1640.19	0.26694	0.36948	0.29115		1640.19	0.18033	0.2302	0.33044			1640.19	0.16331	0.15302	0.1316
1640.67	0.26933	0.37239	0.2925		1640.67	0.17958	0.22929	0.32933			1640.67	0.16238	0.15214	0.13059
1641.15	0.27157	0.37503	0.29365		1641.15	0.17872	0.22823	0.32803			1641.15	0.1615	0.1513	0.12963
1641.63	0.27366	0.37742	0.2946		1641.63	0.17778	0.22708	0.32662			1641.63	0.16068	0.15052	0.1287
1642.12	0.27559	0.37959	0.29537		1642.12	0.1768	0.22585	0.32513			1642.12	0.15993	0.14978	0.12779
1642.6	0.27735	0.38153	0.29595		1642.6	0.17578	0.22456	0.32359			1642.6	0.15922	0.14907	0.12688
1643.08	0.27895	0.38324	0.29634		1643.08	0.17469	0.2232	0.32195			1643.08	0.15853	0.14838	0.12597
1643.56	0.28036	0.38465	0.29649		1643.56	0.17347	0.22169	0.32013			1643.56	0.15783	0.14767	0.12504
1644.05	0.28159	0.38573	0.29636		1644.05	0.17208	0.22	0.31803			1644.05	0.15709	0.14692	0.1241
1644.53	0.28265	0.38647	0.29596		1644.53	0.17048	0.21809	0.31559			1644.53	0.15629	0.14613	0.12315
1645.01	0.2836	0.38691	0.29533		1645.01	0.16868	0.21597	0.31282			1645.01	0.15541	0.14529	0.12222
1645.49	0.28451	0.38715	0.29457		1645.49	0.16674	0.2137	0.30979			1645.49	0.15447	0.14442	0.12131
1645.97	0.28545	0.38731	0.2938		1645.97	0.16474	0.2114	0.30665			1645.97	0.1535	0.14355	0.12045
1646.45	0.28647	0.38748	0.29311		1646.45	0.16279	0.20917	0.30354			1646.45	0.15253	0.1427	0.11967
1646.94	0.28756	0.38771	0.29256		1646.94	0.16096	0.20709	0.3006			1646.94	0.15162	0.14192	0.11899
1647.42	0.28862	0.38794	0.29212		1647.42	0.15931	0.20518	0.29791			1647.42	0.1508	0.14123	0.11838
1647.9	0.28956	0.38809	0.29167		1647.9	0.15783	0.20343	0.29547			1647.9	0.15009	0.14063	0.11782
1648.38	0.29027	0.38805	0.29113		1648.38	0.15647	0.20177	0.29322			1648.38	0.1495	0.1401	0.11726
1648.87	0.29068	0.38774	0.29037		1648.87	0.15516	0.20014	0.2911			1648.87	0.14899	0.13962	0.11665
1649.35	0.29073	0.38711	0.28931		1649.35	0.15384	0.19846	0.289			1649.35	0.14853	0.13914	0.11594
1649.83	0.29044	0.38611	0.2879		1649.83	0.15241	0.19664	0.28679			1649.83	0.14805	0.1386	0.1151
1650.31	0.28981	0.3847	0.28609		1650.31	0.15077	0.19459	0.2843			1650.31	0.14748	0.13795	0.1141
1650.8	0.28887	0.38282	0.28382		1650.8	0.14882	0.19221	0.28135			1650.8	0.14672	0.13713	0.11293
1651.28	0.28767	0.38041	0.2811		1651.28	0.14646	0.1894	0.27777			1651.28	0.14571	0.13609	0.11163
1651.76	0.2863	0.3775	0.27797		1651.76	0.14367	0.18617	0.27348			1651.76	0.14439	0.13482	0.11023
1652.24	0.28489	0.37424	0.27463		1652.24	0.14054	0.18261	0.26859			1652.24	0.14278	0.13337	0.10883
1652.72	0.28363	0.3709	0.27138		1652.72	0.13731	0.17899	0.26343			1652.72	0.14101	0.13184	0.10751
1653.2	0.28266	0.36784	0.26853		1653.2	0.13429	0.17562	0.25851			1653.2	0.13925	0.13039	0.10637
1653.69	0.28201	0.36531	0.26627		1653.69	0.13174	0.17278	0.25426			1653.69	0.13768	0.12913	0.10544
1654.17	0.28162	0.36332	0.2646		1654.17	0.12975	0.17055	0.25086			1654.17	0.13637	0.12811	0.10468
1654.65	0.28131	0.36171	0.26331		1654.65	0.12823	0.1688	0.24822			1654.65	0.13531	0.12729	0.10401
1655.13	0.2809	0.3602	0.26212		1655.13	0.12698	0.16734	0.24603			1655.13	0.13442	0.12659	0.10334
1655.62	0.28024	0.35852	0.26077		1655.62	0.12578	0.16591	0.24397			1655.62	0.13359	0.1259	0.10259
1656.1	0.27927	0.3565	0.2591		1656.1	0.12446	0.16434	0.24177			1656.1	0.13271	0.12515	0.10173
1656.58	0.27796	0.35406	0.25703		1656.58	0.12293	0.16252	0.23927			1656.58	0.13173	0.12429	0.10073
1657.06	0.27637	0.35123	0.2546		1657.06	0.12117	0.16045	0.23642			1657.06	0.13063	0.12331	0.0996
1657.54	0.27456	0.34811	0.25189		1657.54	0.11921	0.15816	0.23329			1657.54	0.12941	0.12222	0.09838
1658.03	0.27262	0.34479	0.24901		1658.03	0.11712	0.15573	0.22999			1658.03	0.12811	0.12106	0.09708
1658.51	0.27058	0.34137	0.24603		1658.51	0.11498	0.15323	0.2266			1658.51	0.12676	0.11985	0.09574
1658.99	0.26844	0.33784	0.24296		1658.99	0.1128	0.15069	0.22317			1658.99	0.1254	0.11861	0.09438
1659.47	0.26618	0.33419	0.23978		1659.47	0.11059	0.1481	0.2197			1659.47	0.12402	0.11736	0.09299
1659.95	0.26377	0.33037	0.23646		1659.95	0.10831	0.14543	0.21614			1659.95	0.12263	0.11608	0.09157
1660.44	0.26121	0.32635	0.23297		1660.44	0.10594	0.14267	0.21245			1660.44	0.12119	0.11476	0.09012
1660.92	0.25852	0.32217	0.22934		1660.92	0.10349	0.13982	0.20863			1660.92	0.11972	0.11341	0.08864
1661.4	0.25577	0.31789	0.22564		1661.4	0.10098	0.13691	0.20473			1661.4	0.1182	0.11202	0.08716
1661.88	0.25302	0.3136	0.22194		1661.88	0.09846	0.134	0.20081			1661.88	0.11665	0.11063	0.08568
1662.37	0.25032	0.30938	0.21833		1662.37	0.09598	0.13115	0.19694			1662.37	0.1151	0.10924	0.08425
1662.85	0.24768	0.30525	0.21485		1662.85	0.09358	0.1284	0.1932			1662.85	0.11356	0.10788	0.08288
1663.33	0.24508	0.3012	0.21148		1663.33	0.09128	0.12577	0.18958			1663.33	0.11207	0.10657	0.08156
1663.81	0.24248	0.29721	0.2082		1663.81	0.08907	0.12322	0.1861			1663.81	0.11063	0.10531	0.08028
1664.29	0.23986	0.29324	0.20495		1664.29	0.08691	0.12073	0.18271			1664.29	0.10924	0.10409	0.07902
1664.78	0.2372	0.28927	0.20169		1664.78	0.0848	0.11828	0.17939			1664.78	0.1079	0.1029	0.07776
1665.26	0.23448	0.2853	0.19841		1665.26	0.0827	0.11583	0.17613			1665.26	0.1066	0.10172	0.07649
1665.74	0.2317	0.28131	0.19508		1665.74	0.08059	0.11337	0.17287			1665.74	0.10531	0.10053	0.07518
1666.22	0.22884	0.27726	0.19165		1666.22	0.07844	0.11085	0.16958			1666.22	0.10401	0.09932	0.07382
1666.7	0.22587	0.27308	0.18809		1666.7	0.07621	0.10826	0.16619			1666.7	0.10267	0.09807	0.07242
1667.19	0.22277	0.26874	0.18438		1667.19	0.07387	0.10554	0.16266			1667.19	0.10127	0.09675	0.07096
1667.67	0.21953	0.26421	0.18049		1667.67	0.07141	0.1027	0.15896			1667.67	0.09979	0.09538	0.06947
1668.15	0.2162	0.25953	0.17648		1668.15	0.06885	0.09975	0.15509			1668.15	0.09824	0.09395	0.06795
1668.63	0.21283	0.25478	0.17244		1668.63	0.06624	0.09676	0.15114			1668.63	0.09664	0.09249	0.06643
1669.12	0.20954	0.2501	0.16849		1669.12	0.06366	0.09381	0.14723			1669.12	0.09502	0.09104	0.06496
1669.6	0.20638	0.24562	0.16473		1669.6	0.0612	0.09101	0.14347			1669.6	0.09343	0.08964	0.06356
1670.08	0.2034	0.24139	0.16123		1670.08	0.0589	0.08839	0.13994			1670.08	0.09191	0.0883	0.06223
1670.56	0.20056	0.2374	0.15795		1670.56	0.05676	0.08596	0.13667			1670.56	0.09046	0.08703	0.06097
1671.04	0.19781	0.23357	0.15483		1671.04	0.05475	0.08368	0.13359			1671.04	0.0891	0.08583	0.05976
1671.53	0.19505	0.2298	0.15175		1671.53	0.0528	0.08145	0.13062			1671.53	0.08779	0.08467	0.05855
1672.01	0.19221	0.22598	0.1486		1672.01	0.05085	0.07921	0.12766			1672.01	0.0865	0.0835	0.05732
1672.49	0.18926	0.22205	0.14533		1672.49	0.04883	0.0769	0.12463			1672.49	0.08522	0.08231	0.05603
1672.97	0.18619	0.21799	0.1419		1672.97	0.04672	0.07447	0.12148			1672.97	0.08389	0.08107	0.05468
1673.45	0.18302	0.21379	0.13834		1673.45	0.04451	0.07194	0.1182			1673.45	0.0825	0.07977	0.05327
1673.94	0.17979	0.20951	0.13469		1673.94	0.04222	0.06932	0.11481			1673.94	0.08103	0.07841	0.05182
1674.42	0.17657	0.20519	0.13103		1674.42	0.03989	0.06667	0.11135			1674.42	0.07949	0.07701	0.05037
1674.9	0.17338	0.2009	0.12743		1674.9	0.03757	0.06403	0.10788			1674.9	0.07792	0.07559	0.04896
1675.38	0.17029	0.19671	0.12397		1675.38	0.03532	0.06148	0.1045			1675.38	0.07634	0.0742	0.0476
1675.87	0.16732	0.1927	0.12068		1675.87	0.03318	0.05905	0.10127			1675.87	0.07482	0.07286	0.04632
1676.35	0.16449	0.18888	0.11759		1676.35	0.03116	0.05677	0.09822			1676.35	0.07338	0.07161	0.04511
1676.83	0.16176	0.18525	0.11464		1676.83	0.02927	0.05463	0.09536			1676.83	0.07203	0.07043	0.04394
1677.31	0.15909	0.18174	0.11179		1677.31	0.02747	0.05257	0.09264			1677.31	0.07076	0.0693	0.04279
1677.79	0.15643	0.17828	0.10894		1677.79	0.02569	0.05054	0.08998			1677.79	0.06952	0.06819	0.04163
1678.28	0.15371	0.17477	0.10603		1678.28	0.02388	0.04847	0.08729			1678.28	0.06827	0.06706	0.04043
1678.76	0.15089	0.17114	0.10299		1678.76	0.02201	0.04632	0.08451			1678.76	0.06699	0.0659	0.03919
1679.24	0.14797	0.16738	0.09982		1679.24	0.02005	0.04408	0.08161			1679.24	0.06568	0.0647	0.03791
1679.72	0.14495	0.16351	0.09653		1679.72	0.01802	0.04174	0.07861			1679.72	0.06434	0.06347	0.0366
1680.2	0.14188	0.15958	0.09318		1680.2	0.01595	0.03936	0.07556			1680.2	0.063	0.06225	0.03528
1680.69	0.13879	0.15566	0.08979		1680.69	0.01388	0.03695	0.07252			1680.69	0.0617	0.06103	0.03394
1681.17	0.13567	0.15174	0.08637		1681.17	0.01181	0.03453	0.06949			1681.17	0.06043	0.05983	0.03258
1681.65	0.13252	0.1478	0.08289		1681.65	0.0097	0.03208	0.06644			1681.65	0.05917	0.05862	0.0312
1682.13	0.12929	0.14377	0.0793		1682.13	0.00753	0.02954	0.0633			1682.13	0.05788	0.05737	0.02978
1682.62	0.12595	0.13958	0.07557		1682.62	0.00524	0.02689	0.05999			1682.62	0.05652	0.05607	0.02833
1683.1	0.12253	0.13523	0.07173		1683.1	0.00283	0.02412	0.0565			1683.1	0.05507	0.0547	0.02688
1683.58	0.11913	0.13084	0.06791		1683.58	0.000354201	0.02131	0.0529			1683.58	0.05354	0.05331	0.02548
1684.06	0.11589	0.12657	0.06428		1684.06	-0.00206	0.0186	0.04935			1684.06	0.05201	0.05194	0.02422
1684.54	0.11294	0.12264	0.06102		1684.54	-0.00428	0.01614	0.04605			1684.54	0.05055	0.05069	0.02312
1685.03	0.11036	0.11918	0.05823		1685.03	-0.00621	0.014	0.04315			1685.03	0.04925	0.04959	0.02222
1685.51	0.1081	0.11616	0.05585		1685.51	-0.00785	0.01219	0.04066			1685.51	0.04813	0.04867	0.02146
1685.99	0.10604	0.11345	0.05375		1685.99	-0.00928	0.0106	0.03848			1685.99	0.04717	0.04787	0.02079
1686.47	0.10404	0.11086	0.05171		1686.47	-0.01061	0.0091	0.03645			1686.47	0.04632	0.04716	0.02015
1686.95	0.10196	0.10821	0.04959		1686.95	-0.01198	0.00756	0.0344			1686.95	0.04552	0.04647	0.01948
1687.44	0.09974	0.1054	0.04728		1687.44	-0.01345	0.00589	0.03222			1687.44	0.04473	0.04577	0.01878
1687.92	0.09736	0.1024	0.04477		1687.92	-0.01505	0.00407	0.02986			1687.92	0.04392	0.04505	0.01804
1688.4	0.09486	0.09924	0.0421		1688.4	-0.01677	0.00212	0.02734			1688.4	0.0431	0.04431	0.01729
1688.88	0.0923	0.09598	0.03932		1688.88	-0.01857	7.24711e-05	0.02471			1688.88	0.04228	0.04356	0.01654
1689.37	0.08971	0.09268	0.03651		1689.37	-0.02041	-0.00201	0.02203			1689.37	0.04146	0.04282	0.01582
1689.85	0.08713	0.08938	0.0337		1689.85	-0.02226	-0.00411	0.01933			1689.85	0.04069	0.04212	0.01514
1690.33	0.08457	0.0861	0.03091		1690.33	-0.0241	-0.00621	0.01664			1690.33	0.03997	0.04147	0.01453
1690.81	0.08201	0.08283	0.02812		1690.81	-0.02594	-0.0083	0.01394			1690.81	0.03932	0.04087	0.01398
1691.29	0.07945	0.07957	0.02532		1691.29	-0.02779	-0.01041	0.01125			1691.29	0.03875	0.04034	0.01347
1691.78	0.07687	0.07629	0.02248		1691.78	-0.02964	-0.01254	0.00853			1691.78	0.03826	0.03987	0.01301
1692.26	0.07426	0.07298	0.01959		1692.26	-0.03152	-0.0147	0.0058			1692.26	0.03786	0.03945	0.01257
1692.74	0.07159	0.06962	0.01659		1692.74	-0.03345	-0.01693	0.00301			1692.74	0.03752	0.03908	0.01215
1693.22	0.06883	0.06615	0.01347		1693.22	-0.03545	-0.01926	0.00012254			1693.22	0.03722	0.03873	0.01174
1693.7	0.06596	0.06253	0.01018		1693.7	-0.03756	-0.02172	-0.00291			1693.7	0.03696	0.0384	0.01136
1694.19	0.06297	0.05872	0.00671		1694.19	-0.03981	-0.02433	-0.00612			1694.19	0.03672	0.0381	0.01104
1694.67	0.0599	0.05477	0.00314		1694.67	-0.04217	-0.02708	-0.0095			1694.67	0.03652	0.03785	0.01083
1695.15	0.05684	0.05079	-0.00043639		1695.15	-0.04459	-0.02987	-0.01296			1695.15	0.03639	0.03768	0.01078
1695.63	0.05392	0.04693	-0.00385		1695.63	-0.04695	-0.03259	-0.01636			1695.63	0.03637	0.03762	0.01089
1696.11	0.05123	0.04335	-0.007		1696.11	-0.04916	-0.03514	-0.01955			1696.11	0.03646	0.03768	0.01114
1696.6	0.04877	0.04009	-0.00985		1696.6	-0.05119	-0.03748	-0.02247			1696.6	0.03665	0.03783	0.01145
1697.08	0.04647	0.03707	-0.01251		1697.08	-0.05306	-0.03964	-0.02515			1697.08	0.03688	0.038	0.01173
1697.56	0.0442	0.03412	-0.01515		1697.56	-0.05488	-0.04177	-0.02774			1697.56	0.03706	0.03811	0.01187
1698.04	0.0418	0.03106	-0.01793		1698.04	-0.05677	-0.04398	-0.0304			1698.04	0.0371	0.03807	0.01182
1698.53	0.03918	0.02776	-0.02097		1698.53	-0.05883	-0.04639	-0.03328			1698.53	0.0369	0.03779	0.01152
1699.01	0.03634	0.02418	-0.02427		1699.01	-0.0611	-0.04903	-0.03643			1699.01	0.03636	0.03721	0.01093
1699.49	0.03338	0.02045	-0.02768		1699.49	-0.0635	-0.05181	-0.03976			1699.49	0.03542	0.0363	0.01006
1699.97	0.03048	0.01678	-0.03097		1699.97	-0.06591	-0.05456	-0.04309			1699.97	0.03407	0.03505	0.00892
1700.45	0.02781	0.01343	-0.0339		1700.45	-0.06815	-0.05709	-0.04618			1700.45	0.03235	0.03351	0.0075
1700.94	0.02548	0.01052	-0.03636		1700.94	-0.07011	-0.05929	-0.04888			1700.94	0.03032	0.03172	0.00584
1701.42	0.02344	0.00804	-0.0384		1701.42	-0.0718	-0.06116	-0.05119			1701.42	0.02804	0.02973	0.00392
1701.9	0.02155	0.00582	-0.04021		1701.9	-0.07332	-0.06282	-0.05322			1701.9	0.02554	0.02754	0.00173
1702.38	0.01964	0.00364	-0.042		1702.38	-0.07478	-0.06445	-0.05517			1702.38	0.02282	0.02515	-0.00074634
1702.86	0.01759	0.00134	-0.04396		1702.86	-0.07632	-0.06617	-0.0572			1702.86	0.01986	0.02253	-0.00351
1703.35	0.01535	-0.00116	-0.04614		1703.35	-0.07799	-0.06806	-0.0594			1703.35	0.01665	0.01967	-0.00655
1703.83	0.01294	-0.00386	-0.04854		1703.83	-0.07979	-0.07012	-0.06176			1703.83	0.0132	0.0166	-0.0098
1704.31	0.01044	-0.00667	-0.05105		1704.31	-0.08168	-0.07228	-0.06424			1704.31	0.0096	0.01339	-0.01317
1704.79	0.00796	-0.00947	-0.05357		1704.79	-0.08358	-0.07445	-0.06674			1704.79	0.00594	0.01016	-0.01653
1705.28	0.00559	-0.01215	-0.05598		1705.28	-0.08543	-0.07657	-0.06916			1705.28	0.00235	0.007	-0.01977
1705.76	0.00336	-0.01468	-0.05824		1705.76	-0.0872	-0.07859	-0.07146			1705.76	-0.00107	0.00401	-0.02281
1706.24	0.00129	-0.01705	-0.06035		1706.24	-0.08886	-0.0805	-0.07364			1706.24	-0.00425	0.00125	-0.02559
1706.72	-0.00064601	-0.01928	-0.06233		1706.72	-0.09046	-0.08233	-0.07571			1706.72	-0.00718	-0.00129	-0.02813
1707.2	-0.00248	-0.0214	-0.06422		1707.2	-0.09199	-0.08408	-0.07771			1707.2	-0.00986	-0.0036	-0.03043
1707.68	-0.00422	-0.02342	-0.06604		1707.68	-0.09346	-0.08578	-0.07963			1707.68	-0.0123	-0.00572	-0.03251
1708.17	-0.00585	-0.02534	-0.06778		1708.17	-0.09488	-0.08742	-0.08148			1708.17	-0.01452	-0.00763	-0.0344
1708.65	-0.0074	-0.02716	-0.06944		1708.65	-0.09623	-0.08899	-0.08325			1708.65	-0.01654	-0.00937	-0.0361
1709.13	-0.00885	-0.02889	-0.07103		1709.13	-0.09752	-0.09049	-0.08493			1709.13	-0.01836	-0.01095	-0.03764
1709.61	-0.01023	-0.03055	-0.07258		1709.61	-0.09876	-0.09195	-0.08655			1709.61	-0.02001	-0.01239	-0.03905
1710.1	-0.01159	-0.03219	-0.0741		1710.1	-0.09999	-0.09339	-0.08814			1710.1	-0.02153	-0.01372	-0.04035
1710.58	-0.01293	-0.03383	-0.07564		1710.58	-0.10121	-0.09483	-0.08973			1710.58	-0.02296	-0.01498	-0.04158
1711.06	-0.01426	-0.03546	-0.07718		1711.06	-0.10243	-0.09627	-0.09132			1711.06	-0.0243	-0.01616	-0.04275
1711.54	-0.01558	-0.03708	-0.07873		1711.54	-0.10364	-0.09771	-0.09289			1711.54	-0.02556	-0.01728	-0.04386
1712.02	-0.01685	-0.03865	-0.08024		1712.02	-0.10482	-0.0991	-0.09442			1712.02	-0.02673	-0.01833	-0.0449
1712.51	-0.01807	-0.04016	-0.08171		1712.51	-0.10595	-0.10045	-0.09589			1712.51	-0.02781	-0.01929	-0.04587
1712.99	-0.01923	-0.04161	-0.08313		1712.99	-0.10702	-0.10174	-0.0973			1712.99	-0.02879	-0.02018	-0.04678
1713.47	-0.02037	-0.04301	-0.08452		1713.47	-0.10806	-0.10299	-0.09866			1713.47	-0.0297	-0.02101	-0.04763
1713.95	-0.02151	-0.04441	-0.08591		1713.95	-0.10909	-0.10423	-0.10001			1713.95	-0.03056	-0.0218	-0.04846
1714.43	-0.02266	-0.04583	-0.08733		1714.43	-0.11012	-0.10547	-0.10137			1714.43	-0.0314	-0.02258	-0.04928
1714.92	-0.02382	-0.04726	-0.08876		1714.92	-0.11116	-0.10672	-0.10273			1714.92	-0.03222	-0.02335	-0.0501
1715.4	-0.02496	-0.04867	-0.09017		1715.4	-0.11219	-0.10795	-0.10408			1715.4	-0.03303	-0.02411	-0.05089
1715.88	-0.02602	-0.04999	-0.09149		1715.88	-0.11315	-0.1091	-0.10534			1715.88	-0.03379	-0.02483	-0.05164
1716.36	-0.02694	-0.05115	-0.09264		1716.36	-0.11401	-0.11013	-0.10647			1716.36	-0.03449	-0.02548	-0.05229
1716.85	-0.02769	-0.0521	-0.09358		1716.85	-0.11473	-0.11099	-0.10742			1716.85	-0.03511	-0.02605	-0.05283
1717.33	-0.02823	-0.05283	-0.09426		1717.33	-0.1153	-0.11166	-0.10816			1717.33	-0.03564	-0.02653	-0.05325
1717.81	-0.02859	-0.05333	-0.09471		1717.81	-0.11573	-0.11215	-0.10872			1717.81	-0.03611	-0.02693	-0.05357
1718.29	-0.02879	-0.05365	-0.09495		1718.29	-0.11604	-0.1125	-0.10912			1718.29	-0.03654	-0.02727	-0.0538
1718.77	-0.02887	-0.05383	-0.09504		1718.77	-0.11627	-0.11274	-0.10941			1718.77	-0.03692	-0.02756	-0.05398
1719.26	-0.02888	-0.05392	-0.09504		1719.26	-0.11643	-0.11291	-0.10962			1719.26	-0.03727	-0.02781	-0.05413

## Sheet: Figure 3d
	monomers
wavenumber	Repeated measurement 1	Repeated measurement 2	Repeated measurement 3	Repeated measurement 4	Repeated measurement 5
1600	0.02571	0.025	0.03434	0.03464	0.03681
1604	0.02662	0.02579	0.03602	0.03673	0.03959
1608	0.02789	0.02603	0.03744	0.03827	0.04122
1612	0.03032	0.0266	0.04045	0.0414	0.04361
1616	0.03554	0.02912	0.04824	0.04964	0.05049
1620	0.0447	0.03484	0.06304	0.06528	0.06482
1624	0.05686	0.04314	0.08329	0.08645	0.08531
1628	0.06965	0.05197	0.10493	0.10857	0.10735
1632	0.08168	0.06004	0.12558	0.12894	0.12777
1636	0.09349	0.06768	0.14606	0.14811	0.14674
1640	0.10683	0.07644	0.16873	0.1684	0.16652
1644	0.12318	0.08787	0.19459	0.19131	0.18881
1648	0.14125	0.10134	0.21971	0.21439	0.21151
1652	0.15634	0.11315	0.2365	0.23172	0.22871
1656	0.16516	0.12024	0.24223	0.24043	0.23722
1660	0.16852	0.12293	0.24062	0.24272	0.23905
1664	0.16829	0.12283	0.23548	0.24099	0.23682
1668	0.16478	0.12048	0.2273	0.23481	0.23058
1672	0.15655	0.11505	0.21381	0.22117	0.21779
1676	0.14208	0.10529	0.19252	0.19746	0.19574
1680	0.12235	0.09165	0.16463	0.16588	0.16572
1684	0.10133	0.07683	0.13562	0.13366	0.13379
1688	0.08248	0.06358	0.11042	0.10674	0.10567
1692	0.0666	0.05279	0.09003	0.08594	0.08299
1696	0.05277	0.04388	0.07271	0.06882	0.06455
1700	0.04011	0.03581	0.05632	0.05264	0.0487
1704	0.02864	0.02787	0.03989	0.03629	0.03453
1708	0.01915	0.02014	0.02439	0.02102	0.02224
1712	0.01222	0.01339	0.01179	0.00908	0.01252
1716	0.00771	0.00829	0.00333	0.00158	0.00574
1720	0.0051	0.00503	-0.00107	-0.00196	0.00176
1724	0.00391	0.00335	-0.00228	-0.00277	7.2e-05

## Sheet: Figure 3e
	Nanocompartments
wavenumber	Repeated measurement 1	Repeated measurement 2	Repeated measurement 3	Repeated measurement 4	Repeated measurement 5
1600	0.02946	0.02942	0.02567	0.03436	0.03514
1604	0.03162	0.02952	0.02625	0.03566	0.03588
1608	0.03447	0.02985	0.02675	0.03727	0.03648
1612	0.03907	0.03182	0.02821	0.04068	0.0385
1616	0.0474	0.03763	0.03252	0.04788	0.04439
1620	0.06051	0.04846	0.04104	0.05953	0.05559
1624	0.0767	0.06256	0.0528	0.07354	0.07047
1628	0.09286	0.07659	0.06532	0.0869	0.08563
1632	0.10758	0.08877	0.0772	0.09859	0.09931
1636	0.12185	0.09977	0.08917	0.1101	0.11234
1640	0.13773	0.11156	0.10331	0.12406	0.12699
1644	0.15615	0.12576	0.12124	0.14223	0.14486
1648	0.17423	0.1412	0.14121	0.16225	0.16392
1652	0.18615	0.15355	0.15748	0.17757	0.17834
1656	0.18964	0.15987	0.16624	0.18431	0.18468
1660	0.18737	0.16107	0.16876	0.18443	0.18457
1664	0.18226	0.15905	0.1676	0.18109	0.18061
1668	0.17501	0.15436	0.1636	0.17537	0.17351
1672	0.16454	0.14612	0.15569	0.16613	0.16215
1676	0.14968	0.13335	0.14242	0.15148	0.14548
1680	0.1313	0.11686	0.12441	0.13157	0.12487
1684	0.11234	0.09938	0.10482	0.10959	0.10412
1688	0.09498	0.08312	0.08653	0.089	0.08601
1692	0.07923	0.06832	0.07016	0.07117	0.07066
1696	0.06402	0.05427	0.05493	0.05584	0.05671
1700	0.04889	0.04062	0.04035	0.04251	0.04308
1704	0.03484	0.02814	0.02708	0.03111	0.03
1708	0.02373	0.01818	0.0165	0.02179	0.01889
1712	0.01641	0.01137	0.00925	0.01459	0.01102
1716	0.01209	0.00715	0.00471	0.00933	0.00648
1720	0.00934	0.00462	0.00186	0.00584	0.00446
1724	0.00716	0.00315	-7e-06	0.00404	0.004
		1752	-0.000254	0.00149	-0.00228
		1756	0.000899	0.000964	-0.00282
		1760	0.00187	0.000408	-0.00325
		1764	0.00236	7.2e-05	-0.00325
		1768	0.00219	0.000302	-0.00254
		1772	0.00144	0.00115	-0.00121
		1776	0.000486	0.00212	0.000239
		1780	-0.00029	0.0026	0.00131
		1784	-0.000671	0.00227	0.00185
		1788	-0.000568	0.0012	0.00196
		1792	-2e-05	-0.000254	0.00183
		1796	0.000683	-0.0015	0.00169

## Sheet: Figure 3g
	Fibrils
	wavenumber	Repeated measurement 1	Repeated measurement 2	Repeated measurement 3	Repeated measurement 4	Repeated measurement 5	Repeated measurement 6	Repeated measurement 7	Repeated measurement 8	Repeated measurement 9	Repeated measurement 10
	1600	0.03306	0.02024	0.01883	0.02365	0.01778	0.02777	0.03148	0.03058	0.02585	0.01916
	1604	0.03455	0.0229	0.01924	0.02559	0.01885	0.03182	0.03403	0.03582	0.02931	0.02056
	1608	0.03861	0.02809	0.02049	0.02925	0.01964	0.03716	0.03965	0.04434	0.03535	0.02298
	1612	0.04711	0.03586	0.02353	0.0355	0.02151	0.04515	0.04953	0.0567	0.04437	0.02797
	1616	0.06077	0.04534	0.02912	0.04451	0.02574	0.05714	0.06329	0.07207	0.05597	0.0365
	1620	0.07731	0.05434	0.03682	0.05468	0.0322	0.0724	0.0777	0.08719	0.06815	0.04717
	1624	0.09225	0.06085	0.04473	0.0633	0.03891	0.08769	0.08855	0.09837	0.07835	0.0565
	1628	0.10294	0.06501	0.05112	0.06907	0.04383	0.1004	0.09454	0.10501	0.08565	0.06207
	1632	0.11034	0.0688	0.0557	0.07305	0.04642	0.11092	0.09792	0.10977	0.09137	0.06435
	1636	0.11744	0.07462	0.05934	0.07762	0.04742	0.12191	0.10227	0.1165	0.09788	0.0657
	1640	0.12755	0.08447	0.06352	0.08558	0.04812	0.13666	0.11106	0.12888	0.10767	0.06932
	1644	0.14269	0.09864	0.06976	0.09876	0.05013	0.15663	0.12608	0.14856	0.12199	0.07809
	1648	0.1605	0.11333	0.07828	0.1148	0.05449	0.17753	0.14416	0.17112	0.1381	0.09155
	1652	0.17435	0.12229	0.08665	0.12704	0.06017	0.19072	0.1576	0.18701	0.14982	0.10402
	1656	0.18068	0.12391	0.09214	0.13177	0.06506	0.19319	0.16263	0.19206	0.15439	0.11055
	1660	0.1814	0.12138	0.09419	0.13095	0.06815	0.18889	0.16164	0.18982	0.15414	0.11147
	1664	0.179	0.11752	0.09333	0.12744	0.06941	0.18178	0.15749	0.18425	0.15167	0.10897
	1668	0.17389	0.11316	0.0898	0.12238	0.06865	0.17303	0.15076	0.17649	0.14751	0.10418
	1672	0.1647	0.1078	0.08358	0.11544	0.06524	0.16189	0.14038	0.16543	0.14033	0.09688
	1676	0.14994	0.10069	0.07533	0.10598	0.05876	0.14755	0.12565	0.1497	0.12826	0.08659
	1680	0.13074	0.09205	0.06706	0.09468	0.05033	0.13121	0.10884	0.1304	0.11136	0.07417
	1684	0.11137	0.08334	0.06094	0.08383	0.04261	0.11611	0.09472	0.11156	0.09288	0.06219
	1688	0.09533	0.07556	0.0569	0.07515	0.03745	0.10419	0.08586	0.09627	0.07642	0.05259
	1692	0.08237	0.06805	0.05287	0.0681	0.03445	0.09429	0.08034	0.08376	0.06272	0.04498
	1696	0.0701	0.05919	0.04659	0.06076	0.032	0.08362	0.07404	0.07097	0.05042	0.0377
	1700	0.05662	0.04774	0.03712	0.05132	0.02859	0.06994	0.06342	0.05538	0.03827	0.02948
	1704	0.04205	0.0342	0.02556	0.03943	0.02361	0.05333	0.04777	0.03711	0.02655	0.02061
	1708	0.02876	0.02125	0.01485	0.02698	0.01774	0.03678	0.0304	0.01961	0.01705	0.013
	1712	0.0193	0.01197	0.00768	0.01691	0.01234	0.02412	0.01645	0.00712	0.01135	0.00857
	1716	0.01421	0.0073	0.00433	0.01074	0.00833	0.01692	0.00869	0.000963	0.00908	0.00728

## Sheet: Figure 3h
Mnomers
Peak Index	Peak Type	Area Fit	Area FitT	Area FitTP	Center Max	Center Grvty	Max Height	FWHM
1	Gaussian	0.10041	0.10033	0.19342	1608.93	1608.93	0.01429	6.6
2	Gaussian	0.82936	0.82934	1.59879	1622	1622	0.06096	12.78
3	Gaussian	1.25494	1.25494	2.41926	1629.97	1629.97	0.10008	11.78
4	Gaussian	21.9663	21.9636	42.3412	1650.11	1650.11	0.64096	32.1957
5	Gaussian	26.806	26.727	51.5241	1672.77	1672.77	0.7506	33.55
6	Gaussian	0.55205	0.55205	1.06424	1695.04	1695.04	0.05931	8.74374
7	Gaussian	0.44629	0.44559	0.859	1702.17	1702.17	0.05346	7.84258
Nanocompartemts
Peak Index	Peak Type	Area Fit	Area FitT	Area FitTP	Center Max	Center Grvty	Max Height	FWHM
1	Gaussian	0.18463	0.18044	0.32998	1609	1609	0.01638	10.5914
2	Gaussian	1.49198	1.49178	2.728	1622	1622	0.09855	14.2222
3	Gaussian	2.50754	2.50754	4.58551	1631	1631	0.16127	14.6072
4	Gaussian	22.0744	22.0738	40.3661	1650	1650	0.70813	29.2849
5	Gaussian	26.3947	26.3912	48.2613	1673	1673	0.75346	32.9099
6	Gaussian	1.23076	1.23076	2.25067	1695	1695	0.07592	15.2301
7	Gaussian	0.80973	0.80848	1.47846	1703	1703	0.04552	16.7117
Fibrils
Peak Index	Peak Type	Area Fit	Area FitT	Area FitTP	Center Max	Center Grvty	Max Height	FWHM
1	Gaussian	0.25932	0.25592	0.46892	1609.73	1609.73	0.02363	10.3081
2	Gaussian	4.54313	4.53892	8.31651	1622.39	1622.39	0.25199	16.9369
3	Gaussian	3.50426	3.50426	6.42073	1632.76	1632.76	0.20849	15.79
4	Gaussian	20.2999	20.2999	37.1948	1651.47	1651.47	0.7234	26.3622
5	Gaussian	20.9005	20.8969	38.2887	1672.89	1672.89	0.69272	28.3443
6	Gaussian	4.03942	4.03434	7.39199	1694.07	1694.07	0.22207	17.088
7	Gaussian	1.05409	1.04697	1.91833	1703.05	1703.05	0.08024	12.3415

## Sheet: Figure 4d
nanocompartments from soild nanofibril	nanocompartments in liquid prefibrilar state	nanocompartments in liquid state
15827.6	75429.2	16298300
13022.7	47728.8	6.0971e+06
20364.2	63598.3	17855600
14911.5	54946.6	9.33153e+06
9709.82	80764.8	1.55643e+06
13957	82269.4	2.07502e+06
8789.68	155408	8.33156e+06
10914.2	103620	3.2164e+06
14911.5	92426	5.01423e+06
15082	78677.7	24752100
11847.3	56934.2	5.3483e+06
13957	41699.5	5.3483e+06
18138.9	71506.3	1.55643e+06
14797.5	36633.6	2.07502e+06
18688.6	43271.5	2.07502e+06
13957	36633.6	2.27083e+06
16470.2	36633.6	2.47872e+06
15827.6	51810.6	2.27083e+06
13957	27815.4	77356800
14627.6	122508	2.96902e+06
9513.07	93363.4	4.66407e+06
19179.8	53825.5	4.36041e+06
20112.8	65575.6	3.75226e+06
13569.6	30125.2	3.48086e+06
10761.4	32110.3	3.71252e+06
24258.4	57569.9	1.7182e+06
22607.5	48146.8	1.01211e+06
20364.2	32110.3	1.26449e+06
10205.6	32648.2	4.3452e+06
32401.9	100244	2.54516e+06
21637.6	69243.7	1.55643e+06
10761.4	48760.7	2.96902e+06
16704.5	43945.6	3.47737e+06
9513.07	38612.6	2.69912e+06
22739.2	131855	12177600
21637.6	185406	2.30454e+06
12645	66989.4	1.38196e+06
19055.3	14536.7	1.55643e+06
16704.5	21360.9	1.59979e+06
21894	15649.9	6.9071e+06
15252.4	68318.2	6.64495e+06
11170.8	27740	5.71665e+06
10761.4	35311	17812600
25877.7	30125.2	10119200
10608.9	15285.2	3.73395e+06
34180.8	91078.3	10639000
11170.8	40747.3	12554900
17716.6	57278.4	3.38528e+06
8980.53	30553.2	6.31966e+06
24191.6	88580.7	4.61913e+06
10205.6	250420	2.64257e+06
26976	67105.1	12393600
16704.5	33888.7	3.73395e+06
14911.5	57530.3	4.13007e+06
17178.2	30959.1	11475700
20175.5	39506.1	2.98458e+06
23460.9	25945.5	14476300
16704.5	19651.4	20320600
15827.6	19651.4	4.64136e+06
13514.6	19651.4	3.309e+06
14571.3	20570.4	1.98715e+06
11326.1	43268.6	3.72407e+06
26908.6	80062	8.27337e+06
19055.3	36984.1	7.5629e+06
18321.5	43948.6	6.9071e+06
17178.2	66714.5	14453800
13514.6	87142.3	4.18973e+06
14627.6	61299.6	2.25978e+06
15539.7	31951.8	2.27576e+06
18871.4	24248.3	3.72407e+06
20869.6	71173.6	4.18973e+06
20364.2	68979	2.27576e+06
13569.6	75524.2	3.29088e+06
13514.6	77573	5.3841e+06
12270.7	102674	2.93543e+06
25063.5	19651.4	3.309e+06
25605.8	31951.8	1.70981e+06
19055.3	19651.4	2.01052e+06
10761.4	119749	22469100
10914.2	24319.3	3.45339e+06
16704.5	66714.5	6.55612e+06
10155.6	77164.7	6.47288e+06
10155.6	49165.2	13903600
14627.6	53111.7	12894900
18688.6	20703.3	3.45339e+06
13735.3	52747	7.87778e+06
24258.4	61299.6	4.30483e+06
9513.07	38604.3	9.37296e+06
15827.6	121782	3.85222e+06
20175.5	135816	10144700
18627.3	77059.5	4.81498e+06
13514.6	75420.5	1.52745e+06
12807.1	50676.4	5.34283e+06
10155.6	81840.3	6.55612e+06
17357.5	68979	7.13692e+06
27742.2	160352	7.13692e+06
16704.5	44374.5	4.81498e+06
25063.5	24951.8	6.55612e+06
22607.5	52655.2	3.04529e+06
20364.2	83839	3.09622e+06
12807.1	26664	6.5261e+06
28371.8	48015.8	3.43277e+06
18321.5	20570.4	2.36089e+06
11953.2	34751.8	4.32707e+06
17716.6	20570.4	1.1341e+06
13957	50945.1	3.04529e+06
	34359.3	2.36089e+06
	27463.9	3.09622e+06
	87142.3	1.51447e+06
	43268.6	1.52745e+06
	56505.8	2.36089e+06
	46012.7	1.30542e+06
	21639.5	3.17099e+06
	59782.4	2.3443e+06
	16351.5	1.51447e+06
	80165.4	917984
	61014.4	1.29309e+06
	81312.7	1.7889e+06
	41163.9	2.6884e+06
	56505.8	1.7738e+06
	149189	3.38185e+06
	31738	1.76012e+06
	66321.6	10804100
	101659	10237100
	91244.8	30530100
	43948.6	26245400
	34751.8
	24388.3	4.54177e+06
	11981	40481300
	21841	14144400
	68585.2	12846000
	94196.9	86351900
	26017.6	53019500
	50676.4	11360700
	109074	8.46594e+06
	80476	22390500
	67105.1	5.95355e+06
	86072.6	18573500
	93318.6	32840800
	143336	20616800
	30430.5	30097500
	97401.3	10237100
	112324	53680900
	39919.8	67501200
	74299.6	10804100
	114078	48097900
	68585.2	10499100
	44205	15877000
	68979	18256200
	90375.2	7.32507e+06
	66321.6	17363000
	97293.8	9.34719e+06
	31339.7	30530100
	22863.6	43273900
	21303.3	22000700
	53746.3	7.32507e+06
	91568.6	28812900
	36261.5	35267500
	79229.5	13172100
	65540.2	22390500
	54295.7	19040700
	19651.4	11360700
	27463.9	4.86701e+06
	50230.7	15877000
	127213	13172100
	93647.3	22000700
	31951.8	19040700
	22181	17005300
	66321.6
	57530.3	67915700
	65638.5	11631900
	30959.1	32840800
	31951.8	26245400
	41163.9	17005300
	49165.2	35784100
	38850.6	24721900
	120350	17844100
	80372.4	5.73701e+06
	47142.7	5.95355e+06
		22390500
		10804100
		12565600
		6.72319e+06
		15714600
		10499100
		13172100
		15714600
		15529800
		22390500
		20616800
		11631900
		5.95355e+06
		3.30476e+06
		8.44707e+06
		20616800
		24265500
		14144400
		6.13875e+06
		7.32507e+06
		6.15571e+06
		7.32507e+06
		17363000
		14144400
		53019500
		22000700
		8.46594e+06
		15877000
		26575600
		43273900
		8.46594e+06
		8.44707e+06
		11360700
		10237100
		10804100
		4.6493e+06

## Sheet: Figure 4f
q[nm-1]	I(q)[sr-1]_mult(FTcell_eiger2_03442_av_sub_ave.h5_00001_[FIBROIN_Fiber_Na2CO3]*5.0000)	error
0.0216602	5.83293	0.766816
0.0231437	5.00734	0.423187
0.0246273	4.7681	0.312244
0.0261109	4.13792	0.2524
0.0275945	4.23992	0.212598
0.029078	4.03784	0.180109
0.0305616	3.73068	0.156323
0.0320452	3.43617	0.138276
0.0335288	3.05951	0.121952
0.0350123	3.07502	0.11051
0.0364959	2.94709	0.100612
0.0379795	2.80189	0.0917238
0.0394631	2.55752	0.0840099
0.0409466	2.53396	0.0771449
0.0424302	2.47797	0.0717614
0.0439138	2.4106	0.0662303
0.0453974	2.39904	0.0620183
0.0468809	2.34206	0.0580901
0.0483645	2.40585	0.0550538
0.0498481	2.22339	0.0517773
0.0513317	2.03342	0.0491521
0.0528152	1.9807	0.0464797
0.0542988	1.92478	0.0443417
0.0557824	1.82811	0.0422657
0.057266	1.83733	0.0400819
0.0587495	1.8416	0.037589
0.0602331	1.76297	0.0355409
0.0617167	1.66121	0.0337873
0.0632003	1.64761	0.0329786
0.0646838	1.6677	0.0318237
0.0661674	1.5853	0.0306232
0.067651	1.5565	0.0297288
0.0691345	1.5411	0.0289071
0.0706181	1.50407	0.0277953
0.0721017	1.44106	0.0269803
0.0735853	1.4503	0.0262152
0.0750688	1.43059	0.0256425
0.0765524	1.39911	0.0248488
0.078036	1.38538	0.0243907
0.0795196	1.36251	0.0237757
0.0810031	1.3116	0.0230536
0.0824867	1.33279	0.0226654
0.0839703	1.30245	0.022109
0.0854539	1.26566	0.0216082
0.0869374	1.22049	0.0211267
0.088421	1.23411	0.0206855
0.0899046	1.25589	0.0203709
0.0913882	1.207	0.0199234
0.0928717	1.1879	0.019533
0.0943553	1.19204	0.019252
0.0958389	1.17434	0.0189117
0.0973225	1.13366	0.0185545
0.098806	1.13123	0.0182113
0.10029	1.10634	0.0178563
0.101773	1.08051	0.017609
0.103257	1.10623	0.0174825
0.10474	1.09269	0.0171161
0.106224	1.08105	0.0169614
0.107707	1.06711	0.0167225
0.109191	1.05399	0.0164535
0.110675	1.04537	0.0162308
0.112158	1.03876	0.016017
0.113642	1.03067	0.0158649
0.115125	1.03065	0.0156742
0.116609	1.00475	0.0154147
0.118093	0.980136	0.0152251
0.119576	0.982863	0.0150932
0.12106	0.983319	0.014963
0.122543	0.985766	0.0148145
0.124027	0.987374	0.0146671
0.12551	0.957912	0.014496
0.126994	0.965153	0.014357
0.128478	0.942085	0.0141067
0.129961	0.944062	0.0140792
0.131445	0.930197	0.0139288
0.132928	0.92813	0.013771
0.134412	0.896579	0.0135947
0.135895	0.901045	0.0135399
0.137379	0.914915	0.0134599
0.138863	0.901425	0.0133014
0.140346	0.906451	0.0132571
0.14183	0.89848	0.0130847
0.143313	0.880582	0.0129972
0.144797	0.900325	0.0129659
0.14628	0.885356	0.0127894
0.147764	0.884201	0.0127366
0.149248	0.866956	0.0125603
0.150731	0.871057	0.0125073
0.152215	0.861833	0.0124317
0.153698	0.847786	0.012329
0.155182	0.845994	0.012266
0.156665	0.851201	0.0121843
0.158149	0.853644	0.0121225
0.159633	0.856861	0.0120861
0.161116	0.84714	0.0119985
0.1626	0.83283	0.0118531
0.164083	0.841853	0.0118247
0.165567	0.822669	0.0117026
0.16705	0.817775	0.0117212
0.168534	0.827407	0.0118687
0.170018	0.820602	0.0118301
0.171501	0.830622	0.0119066
0.172985	0.825913	0.0119127
0.174468	0.815539	0.0118679
0.175952	0.819182	0.0118558
0.177436	0.816295	0.0118535
0.178919	0.7956	0.011809
0.180403	0.799298	0.0118362
0.181886	0.804526	0.0117765
0.18337	0.791344	0.0117178
0.184853	0.795044	0.0116819
0.186337	0.782429	0.0114776
0.187821	0.777831	0.01135
0.189304	0.779336	0.0112428
0.190788	0.774395	0.0111574
0.192271	0.780151	0.0110692
0.193755	0.786601	0.011012
0.195238	0.786027	0.0109416
0.196722	0.772144	0.0108383
0.198206	0.764034	0.0107842
0.199689	0.770364	0.0107397
0.201173	0.772273	0.0106404
0.202656	0.769224	0.0106049
0.20414	0.766202	0.01054
0.205623	0.773111	0.0105164
0.207107	0.771293	0.0104554
0.208591	0.752093	0.0103405
0.210074	0.755201	0.010305
0.211558	0.767524	0.0103758
0.213041	0.751181	0.0103948
0.214525	0.744177	0.0104062
0.216008	0.745941	0.0104325
0.217492	0.737121	0.0104107
0.218976	0.743719	0.0104373
0.220459	0.747765	0.0104568
0.221943	0.732168	0.0104029
0.223426	0.723369	0.0103658
0.22491	0.742238	0.0104144
0.226393	0.7237	0.0103572
0.227877	0.717503	0.0103432
0.229361	0.72539	0.010322
0.230844	0.718432	0.0102961
0.232328	0.706601	0.0102771
0.233811	0.717011	0.0102953
0.235295	0.725497	0.0103097
0.236778	0.709812	0.0102301
0.238262	0.704205	0.010199
0.239746	0.700726	0.010201
0.241229	0.701107	0.0101758
0.242713	0.699959	0.0101569
0.244196	0.69343	0.0101159
0.24568	0.697053	0.0101196
0.247164	0.692604	0.0100884
0.248647	0.693572	0.0100653
0.250131	0.709576	0.0100806
0.251614	0.689148	0.00999825
0.253098	0.68745	0.0100152
0.254581	0.677348	0.00996526
0.256065	0.679147	0.00994582
0.257549	0.685309	0.00993398
0.259032	0.681302	0.00990325
0.260516	0.678643	0.00989374
0.261999	0.679597	0.00989686
0.263483	0.669132	0.00983757
0.264966	0.65908	0.00979256
0.26645	0.662983	0.00980708
0.267934	0.655605	0.00966618
0.269417	0.672783	0.00957788
0.270901	0.663818	0.00942905
0.272384	0.666939	0.00935153
0.273868	0.654008	0.00924871
0.275351	0.655767	0.00919933
0.276835	0.657364	0.00912362
0.278319	0.649824	0.00905237
0.279802	0.640192	0.00897549
0.281286	0.636723	0.00892271
0.282769	0.633602	0.00886854
0.284253	0.629409	0.008797
0.285736	0.637169	0.00878361
0.28722	0.634615	0.00874091
0.288704	0.629038	0.00870225
0.290187	0.631545	0.00866764
0.291671	0.631493	0.00863519
0.293154	0.621569	0.00857518
0.294638	0.616237	0.00853201
0.296121	0.617435	0.00849778
0.297605	0.612221	0.00847286
0.299089	0.60903	0.00840962
0.300572	0.616808	0.00842516
0.302056	0.606522	0.00836229
0.303539	0.608521	0.0083303
0.305023	0.603147	0.00828998
0.306507	0.601533	0.00827859
0.30799	0.590021	0.00821902
0.309474	0.593305	0.00820066
0.310957	0.58904	0.00815715
0.312441	0.583629	0.00811601
0.313924	0.597623	0.00813399
0.315408	0.596235	0.00810488
0.316892	0.581827	0.00805836
0.318375	0.579898	0.00803778
0.319859	0.570038	0.00799369
0.321342	0.567944	0.00795033
0.322826	0.583416	0.00800234
0.324309	0.571631	0.00796556
0.325793	0.569797	0.00793033
0.327277	0.568248	0.00789698
0.32876	0.569739	0.00787745
0.330244	0.562188	0.00784127
0.331727	0.557492	0.00780201
0.333211	0.553831	0.00779682
0.334694	0.547652	0.00774793
0.336178	0.550274	0.00774395
0.337662	0.544754	0.00769983
0.339145	0.545961	0.00767596
0.340629	0.542522	0.00766377
0.342112	0.538328	0.00763033
0.343596	0.538772	0.00760006
0.345079	0.544945	0.00761034
0.346563	0.54052	0.00757264
0.348047	0.534959	0.00754385
0.34953	0.523923	0.00750346
0.351014	0.526245	0.00747881
0.352497	0.52827	0.00747409
0.353981	0.531361	0.00745859
0.355464	0.525581	0.00744043
0.356948	0.522792	0.00741339
0.358432	0.522571	0.00738453
0.359915	0.517096	0.00735155
0.361399	0.510902	0.00732643
0.362882	0.50593	0.00729246
0.364366	0.506834	0.00727777
0.365849	0.50369	0.00725572
0.367333	0.501653	0.00723218
0.368817	0.492481	0.00718983
0.3703	0.485457	0.00716509
0.371784	0.489747	0.00716751
0.373267	0.490766	0.00714731
0.374751	0.488753	0.00712587
0.376235	0.486582	0.00710618
0.377718	0.48618	0.00708592
0.379202	0.480875	0.0070572
0.380685	0.471844	0.00701338
0.382169	0.471701	0.00700441
0.383652	0.46643	0.00698111
0.385136	0.468397	0.00695439
0.38662	0.470722	0.00693753
0.388103	0.466498	0.00692136
0.389587	0.458506	0.00689557
0.39107	0.458537	0.00688674
0.392554	0.455514	0.00686016
0.394037	0.454105	0.00683697
0.395521	0.445249	0.00679499
0.397005	0.453494	0.00681326
0.398488	0.451292	0.00679036
0.399972	0.448927	0.00676936
0.401455	0.44338	0.00673614
0.402939	0.443185	0.00672618
0.404422	0.437406	0.00669491
0.405906	0.44473	0.00669917
0.40739	0.446783	0.00669063
0.408873	0.441105	0.00665769
0.410357	0.432014	0.00662719
0.41184	0.425689	0.00661268
0.413324	0.429558	0.00660343
0.414807	0.422873	0.00655994
0.416291	0.424648	0.00656724
0.417775	0.425955	0.00654464
0.419258	0.421289	0.00652383
0.420742	0.421402	0.00650031
0.422225	0.415673	0.00647712
0.423709	0.414989	0.00645712
0.425193	0.411321	0.00643874
0.426676	0.399941	0.0064017
0.42816	0.402435	0.00639478
0.429643	0.400998	0.0063772
0.431127	0.396697	0.00636021
0.43261	0.393701	0.00633246
0.434094	0.400156	0.00632777
0.435578	0.399552	0.00631391
0.437061	0.394096	0.00628977
0.438545	0.395617	0.00628692
0.440028	0.396882	0.00627676
0.441512	0.397209	0.00625341
0.442995	0.389253	0.00622542
0.444479	0.384763	0.00621362
0.445963	0.385	0.00620146
0.447446	0.385801	0.00619148
0.44893	0.378335	0.00615432
0.450413	0.371395	0.00612843
0.451897	0.372453	0.00612199
0.45338	0.372764	0.00611208
0.454864	0.379222	0.00610425
0.456348	0.373002	0.00607571
0.457831	0.368391	0.00607397
0.459315	0.364611	0.00604788
0.460798	0.36644	0.00603661
0.462282	0.363295	0.00601532
0.463765	0.360076	0.00601055
0.465249	0.355336	0.00598141
0.466733	0.358692	0.00597911
0.468216	0.35413	0.00595884
0.4697	0.352329	0.00594648
0.471183	0.347136	0.00593324
0.472667	0.345613	0.00591795
0.47415	0.346068	0.00589804
0.475634	0.342468	0.00587982
0.477118	0.347133	0.00588868
0.478601	0.342817	0.00586237
0.480085	0.341866	0.00585564
0.481568	0.339478	0.00584127
0.483052	0.33857	0.00582988
0.484535	0.331143	0.00581142
0.486019	0.328201	0.00579812
0.487503	0.330227	0.00578347
0.488986	0.334463	0.00579088
0.49047	0.32346	0.00574608
0.491953	0.324566	0.00575091
0.493437	0.324886	0.00574064
0.494921	0.319545	0.00571687
0.496404	0.321911	0.00571182
0.497888	0.320652	0.00570362
0.499371	0.314787	0.00568492
0.500855	0.311036	0.0056677
0.502338	0.31698	0.00566728
0.503822	0.316488	0.00566381
0.505306	0.314194	0.00565165
0.506789	0.315482	0.00564467
0.508273	0.308656	0.00561925
0.509756	0.30822	0.00561062
0.51124	0.307172	0.00559643
0.512723	0.306337	0.00558648
0.514207	0.301487	0.00556969
0.515691	0.296814	0.00555201
0.517174	0.299802	0.00555014
0.518658	0.29365	0.00552772
0.520141	0.296586	0.00553021
0.521625	0.290984	0.00550922
0.523108	0.287125	0.00550155
0.524592	0.292255	0.00549517
0.526076	0.291533	0.00549448
0.527559	0.287615	0.00548064
0.529043	0.288451	0.00545903
0.530526	0.290887	0.00545765
0.53201	0.285314	0.00544938
0.533493	0.281714	0.00542588
0.534977	0.281801	0.00542732
0.536461	0.281187	0.00541922
0.537944	0.284174	0.00540872
0.539428	0.27774	0.00538929
0.540911	0.273705	0.00537588
0.542395	0.274913	0.00536985
0.543878	0.275011	0.00535993
0.545362	0.275527	0.00535566
0.546846	0.270931	0.0053409
0.548329	0.267086	0.00531933
0.549813	0.266621	0.00531632
0.551296	0.271884	0.00531879
0.55278	0.265144	0.00529993
0.554264	0.265256	0.0052974
0.555747	0.264748	0.00530987
0.557231	0.262978	0.0053321
0.558714	0.257353	0.00534589
0.560198	0.259733	0.00536337
0.561681	0.259482	0.00535921
0.563165	0.25728	0.00536145
0.564649	0.252744	0.00537494
0.566132	0.248366	0.00536335
0.567616	0.248202	0.00537092
0.569099	0.247494	0.00537788
0.570583	0.249815	0.00538096
0.572066	0.249565	0.00537356
0.57355	0.248257	0.00538516
0.575034	0.247473	0.00538582
0.576517	0.244395	0.00535245
0.578001	0.242075	0.00537601
0.579484	0.242503	0.00538003
0.580968	0.243973	0.00537382
0.582451	0.238685	0.00536691
0.583935	0.241071	0.0053733
0.585419	0.236319	0.00535627
0.586902	0.233102	0.00535579
0.588386	0.236037	0.00535536
0.589869	0.23937	0.00536619
0.591353	0.234826	0.00535496
0.592836	0.233685	0.00535508
0.59432	0.234063	0.00535192
0.595804	0.232934	0.00535267
0.597287	0.231496	0.00534689
0.598771	0.231991	0.00534771
0.600254	0.229315	0.00533983
0.601738	0.225827	0.00533242
0.603221	0.22372	0.005332
0.604705	0.221786	0.00531628
0.606189	0.227471	0.00532947
0.607672	0.224281	0.00531828
0.609156	0.224112	0.00531826
0.610639	0.221249	0.0053052
0.612123	0.224261	0.00527932
0.613607	0.222268	0.0052331
0.61509	0.215622	0.00520263
0.616574	0.215721	0.00517671
0.618057	0.213019	0.00514469
0.619541	0.214548	0.00512864
0.621024	0.214683	0.00511823
0.622508	0.21343	0.00509663
0.623991	0.210356	0.00507848
0.625475	0.210085	0.00506609
0.626959	0.212377	0.00506035
0.628442	0.211599	0.00504616
0.629926	0.207799	0.00502606
0.631409	0.206962	0.0050157
0.632893	0.208345	0.00500369
0.634377	0.205774	0.00498758
0.63586	0.206814	0.00498587
0.637344	0.204563	0.00496468
0.638827	0.198895	0.0049553
0.640311	0.196712	0.0049439
0.641794	0.197669	0.00494232
0.643278	0.19701	0.00492301
0.644762	0.198643	0.00492075
0.646245	0.198807	0.0049098
0.647729	0.197318	0.00490001
0.649212	0.193916	0.00489217
0.650696	0.193905	0.00488135
0.652179	0.19143	0.00486566
0.653663	0.1891	0.00485507
0.655147	0.193294	0.00485321
0.65663	0.194225	0.00484959
0.658114	0.191427	0.00483455
0.659597	0.191562	0.00482637
0.661081	0.189603	0.00481703
0.662564	0.188507	0.00480553
0.664048	0.18513	0.00479458
0.665532	0.185971	0.00479386
0.667015	0.18648	0.00478354
0.668499	0.185732	0.00477679
0.669982	0.181949	0.00476235
0.671466	0.184343	0.00476186
0.672949	0.18328	0.0047501
0.674433	0.181655	0.0047421
0.675917	0.178394	0.00473564
0.6774	0.180572	0.0047283
0.678884	0.179921	0.0047202
0.680367	0.178912	0.00471886
0.681851	0.180076	0.00470435
0.683335	0.179813	0.00470008
0.684818	0.177741	0.00469258
0.686302	0.175837	0.0046802
0.687785	0.174692	0.00467471
0.689269	0.171658	0.00466277
0.690752	0.173087	0.00465836
0.692236	0.169911	0.00465133
0.69372	0.168598	0.0046401
0.695203	0.17077	0.00464423
0.696687	0.167723	0.00463185
0.69817	0.164914	0.0046173
0.699654	0.168209	0.0046259
0.701137	0.16726	0.00461138
0.702621	0.16407	0.00460582
0.704105	0.165865	0.0045931
0.705588	0.168028	0.0045978
0.707072	0.167033	0.0045868
0.708555	0.163992	0.00458379
0.710039	0.162783	0.00456785
0.711522	0.165277	0.00456765
0.713006	0.161629	0.00455313
0.71449	0.1622	0.004558
0.715973	0.156957	0.00454132
0.717457	0.160573	0.00454632
0.71894	0.163834	0.00453204
0.720424	0.159941	0.00452692
0.721907	0.158262	0.00452102
0.723391	0.161339	0.00451865
0.724875	0.156925	0.00450469
0.726358	0.15634	0.00450006
0.727842	0.159049	0.00450551
0.729325	0.156864	0.00449762
0.730809	0.155561	0.00448433
0.732292	0.152026	0.00447631
0.733776	0.154625	0.00447495
0.73526	0.15477	0.00447261
0.736743	0.150491	0.00446003
0.738227	0.151914	0.00445745
0.73971	0.149915	0.00444944
0.741194	0.149373	0.00443643
0.742678	0.15202	0.00443582
0.744161	0.149128	0.00442523
0.745645	0.149868	0.00442026
0.747128	0.151031	0.00441573
0.748612	0.147838	0.00440582
0.750095	0.148697	0.00440068
0.751579	0.14869	0.0043979
0.753063	0.143977	0.00438779
0.754546	0.145134	0.00438298
0.75603	0.145836	0.00437584
0.757513	0.14443	0.00437093
0.758997	0.141515	0.00436385
0.76048	0.14472	0.00436056
0.761964	0.141252	0.00435326
0.763448	0.142657	0.00435527
0.764931	0.141058	0.00434073
0.766415	0.1384	0.00433217
0.767898	0.140169	0.00433109
0.769382	0.140965	0.00432628
0.770865	0.141389	0.00432612
0.772349	0.142331	0.00432097
0.773833	0.140352	0.00431433
0.775316	0.139137	0.00431071
0.7768	0.135605	0.00429721
0.778283	0.136585	0.0042946
0.779767	0.134637	0.00428023
0.78125	0.134581	0.00427615
0.782734	0.131563	0.0042673
0.784218	0.134144	0.00426789
0.785701	0.133488	0.00426447
0.787185	0.133157	0.00425403
0.788668	0.133027	0.00424078
0.790152	0.13323	0.00424384
0.791635	0.133628	0.00424551
0.793119	0.131427	0.00423311
0.794603	0.13384	0.00423632
0.796086	0.131169	0.00422397
0.79757	0.129631	0.00421872
0.799053	0.128245	0.0042074
0.800537	0.130822	0.00420587
0.80202	0.129903	0.00419859
0.803504	0.127767	0.00419691
0.804988	0.127826	0.00419046
0.806471	0.128389	0.00418286
0.807955	0.124875	0.0041733
0.809438	0.126534	0.00417286
0.810922	0.125961	0.0041675
0.812406	0.126409	0.00415718
0.813889	0.123256	0.00415177
0.815373	0.123689	0.00414516
0.816856	0.125039	0.00414131
0.81834	0.124752	0.00414209
0.819823	0.123567	0.0041301
0.821307	0.125604	0.00412939
0.822791	0.122862	0.00411835
0.824274	0.12339	0.00411657
0.825758	0.121552	0.00411348
0.827241	0.11979	0.00410896
0.828725	0.118685	0.00409722
0.830208	0.117893	0.0040906
0.831692	0.116678	0.00408881
0.833176	0.11753	0.00408262
0.834659	0.118389	0.00407823
0.836143	0.119225	0.0040756
0.837626	0.116877	0.00406831
0.83911	0.114571	0.00406375
0.840593	0.11881	0.00406697
0.842077	0.115303	0.00405567
0.843561	0.113769	0.00405058
0.845044	0.115187	0.00404842
0.846528	0.113501	0.00404098
0.848011	0.112995	0.00403671
0.849495	0.114819	0.00403334
0.850978	0.114525	0.00402859
0.852462	0.113536	0.00402436
0.853946	0.113802	0.0040209
0.855429	0.113779	0.00402007
0.856913	0.11355	0.00401249
0.858396	0.113094	0.00400634
0.85988	0.109901	0.00400182
0.861363	0.107509	0.00399748
0.862847	0.110628	0.00399625
0.864331	0.110215	0.00398749
0.865814	0.109378	0.00398276
0.867298	0.10862	0.00397849
0.868781	0.110081	0.00397943
0.870265	0.106418	0.00397393
0.871749	0.107517	0.00396914
0.873232	0.10619	0.00396228
0.874716	0.104858	0.00396081
0.876199	0.11062	0.00396385
0.877683	0.107019	0.00395242
0.879166	0.104652	0.00395118
0.88065	0.105028	0.0039469
0.882134	0.105606	0.00393856
0.883617	0.106703	0.00394316
0.885101	0.107641	0.00393958
0.886584	0.10532	0.00393765
0.888068	0.104152	0.00393042
0.889551	0.102844	0.00392665
0.891035	0.101953	0.00391698
0.892519	0.103236	0.00391605
0.894002	0.100375	0.00390936
0.895486	0.100656	0.00390698
0.896969	0.103039	0.00390845
0.898453	0.0977849	0.00389586
0.899936	0.0984028	0.00389488
0.90142	0.0995654	0.00388897
0.902904	0.0983643	0.00388943
0.904387	0.0974269	0.00388359
0.905871	0.0985777	0.00388754
0.907354	0.0998467	0.00388103
0.908838	0.0998917	0.00387936
0.910321	0.101315	0.00387779
0.911805	0.0982918	0.00386581
0.913289	0.0977967	0.00386561
0.914772	0.0978242	0.00386317
0.916256	0.0958344	0.00385586
0.917739	0.0945655	0.00384869
0.919223	0.0968348	0.00385486
0.920706	0.0957991	0.00385123
0.92219	0.0968761	0.00384572
0.923674	0.0945667	0.00383866
0.925157	0.0960618	0.00383532
0.926641	0.0969073	0.00383109
0.928124	0.0955451	0.00382976
0.929608	0.0958573	0.00382587
0.931091	0.0934818	0.00381972
0.932575	0.0960888	0.00381909
0.934059	0.0962489	0.00381954
0.935542	0.0914479	0.00380683
0.937026	0.0898776	0.00380157
0.938509	0.0916331	0.00379685
0.939993	0.0928253	0.00379548
0.941477	0.0918718	0.00379418
0.94296	0.0920985	0.00379329
0.944444	0.0924565	0.00378951
0.945927	0.0913621	0.0037815
0.947411	0.0917298	0.00377419
0.948894	0.0920618	0.00377707
0.950378	0.0901444	0.00377143
0.951862	0.0893603	0.00376741
0.953345	0.0877594	0.00376114
0.954829	0.0875933	0.00376064
0.956312	0.0877454	0.0037568
0.957796	0.0904175	0.00375429
0.959279	0.0905005	0.00375078
0.960763	0.0860844	0.00374212
0.962247	0.0871761	0.00374672
0.96373	0.088991	0.003739
0.965214	0.087573	0.00373111
0.966697	0.0878225	0.0037308
0.968181	0.0862941	0.00372598
0.969664	0.0869869	0.00372169
0.971148	0.0867099	0.00371915
0.972632	0.0859839	0.0037192
0.974115	0.0841385	0.00371221
0.975599	0.0845224	0.00371192
0.977082	0.0851583	0.00370318
0.978566	0.0856344	0.00370089
0.980049	0.0868175	0.00370309
0.981533	0.0849491	0.0036992
0.983017	0.0859511	0.00369263
0.9845	0.0851678	0.00368946
0.985984	0.0845511	0.00368665
0.987467	0.0840578	0.00368184
0.988951	0.0844644	0.00367852
0.990434	0.084456	0.00367615
0.991918	0.0845208	0.00366782
0.993402	0.0829721	0.00366447
0.994885	0.082021	0.00365856
0.996369	0.0812466	0.00365415
0.997852	0.0818031	0.00365635
0.999336	0.0828493	0.00365147
1.00082	0.0831245	0.0036492
1.0023	0.0819803	0.00364223
1.00379	0.0812236	0.00363915
1.00527	0.0785766	0.00363462
1.00675	0.0814786	0.00363194
1.00824	0.0826937	0.00363068
1.00972	0.0800575	0.00362612
1.0112	0.0796276	0.0036186
1.01269	0.0787288	0.0036175
1.01417	0.0775121	0.00360987
1.01566	0.0795036	0.00361285
1.01714	0.0795478	0.00360756
1.01862	0.0793443	0.00360991
1.02011	0.0795572	0.00360405
1.02159	0.0797774	0.00359772
1.02307	0.0773728	0.00359514
1.02456	0.0779754	0.00359293
1.02604	0.0766102	0.00358702
1.02752	0.076469	0.003583
1.02901	0.0794323	0.00358403
1.03049	0.0782542	0.00358127
1.03197	0.079297	0.00357835
1.03346	0.0762165	0.00358798
1.03494	0.0737859	0.00360087
1.03643	0.074133	0.00360674
1.03791	0.0733361	0.0036124
1.03939	0.0732633	0.00361961
1.04088	0.0753136	0.00362673
1.04236	0.0734768	0.00363219
1.04384	0.0750084	0.00363102
1.04533	0.0746022	0.00363754
1.04681	0.0750005	0.00363903
1.04829	0.0736274	0.00363521
1.04978	0.0740974	0.00364137
1.05126	0.0753627	0.00363998
1.05274	0.0737563	0.00364111
1.05423	0.0739044	0.00364491
1.05571	0.0731421	0.00364396
1.0572	0.0721816	0.00364269
1.05868	0.0731037	0.00364628
1.06016	0.0698859	0.00364537
1.06165	0.0705591	0.00364217
1.06313	0.0698164	0.00364398
1.06461	0.0722045	0.00365066
1.0661	0.070496	0.00364833
1.06758	0.071733	0.00365068
1.06906	0.0717039	0.00365008
1.07055	0.0709454	0.00365145
1.07203	0.0690133	0.00364915
1.07351	0.067904	0.0036475
1.075	0.0686568	0.00365003
1.07648	0.0698868	0.00365214
1.07797	0.0696479	0.00365372
1.07945	0.0681187	0.0036509
1.08093	0.0674403	0.00365125
1.08242	0.0690792	0.0036562
1.0839	0.0698006	0.00365907
1.08538	0.068578	0.00365547
1.08687	0.0684481	0.00365205
1.08835	0.0673067	0.00365179
1.08983	0.0708607	0.00365904
1.09132	0.0668234	0.0036525
1.0928	0.0645355	0.00365194
1.09428	0.0688862	0.0036585
1.09577	0.0694661	0.00365332
1.09725	0.0670651	0.00365349
1.09874	0.0682872	0.003656
1.10022	0.0674395	0.00365575
1.1017	0.06327	0.00364972
1.10319	0.0643312	0.00365527
1.10467	0.0640113	0.00365083
1.10615	0.0661937	0.00365149
1.10764	0.0669135	0.0036516
1.10912	0.0656948	0.00365484
1.1106	0.0650728	0.0036534
1.11209	0.0640219	0.00365166
1.11357	0.0655443	0.00365283
1.11505	0.0645688	0.00365006
1.11654	0.0641375	0.00364748
1.11802	0.0687434	0.00365451
1.11951	0.067069	0.00365196
1.12099	0.0654075	0.00364789
1.12247	0.0658013	0.00364848
1.12396	0.066335	0.00364968
1.12544	0.0662316	0.00364695
1.12692	0.0648342	0.00364603
1.12841	0.0641121	0.00364055
1.12989	0.0639271	0.00364543
1.13137	0.0638037	0.00364385
1.13286	0.065084	0.00364029
1.13434	0.064108	0.00363824
1.13582	0.0619731	0.00363678
1.13731	0.0597752	0.00363669
1.13879	0.0613973	0.00363786
1.14028	0.0603411	0.00363458
1.14176	0.059878	0.00363449
1.14324	0.0595996	0.0036332
1.14473	0.0609065	0.00363555
1.14621	0.0618335	0.00363226
1.14769	0.0605233	0.00363066
1.14918	0.0608226	0.00363102
1.15066	0.0618718	0.00363413
1.15214	0.0615357	0.0036311
1.15363	0.0624149	0.00363125
1.15511	0.0604861	0.00362602
1.15659	0.0589817	0.00362833
1.15808	0.0592062	0.00362693
1.15956	0.059156	0.00362722
1.16105	0.0608456	0.0036264
1.16253	0.0617012	0.00362648
1.16401	0.0593919	0.00362421
1.1655	0.0568425	0.00361931
1.16698	0.0581721	0.00361927
1.16846	0.0563776	0.00361684
1.16995	0.0564944	0.00362068
1.17143	0.0571963	0.00361707
1.17291	0.0579532	0.00361607
1.1744	0.0597636	0.00361445
1.17588	0.0586785	0.00361439
1.17736	0.0581652	0.00361149
1.17885	0.0567178	0.00361023
1.18033	0.0595757	0.00361368
1.18182	0.0600772	0.00361
1.1833	0.0588365	0.00361149
1.18478	0.0580591	0.00360415
1.18627	0.0556374	0.00360524
1.18775	0.0560899	0.00360435
1.18923	0.0582314	0.00360289
1.19072	0.0569253	0.00360267
1.1922	0.0580273	0.00360321
1.19368	0.0581013	0.00360409
1.19517	0.0588753	0.00360214
1.19665	0.0587349	0.00359817
1.19813	0.0566133	0.00359679
1.19962	0.0544979	0.00359469
1.2011	0.0549982	0.00359402
1.20259	0.0548591	0.00359381
1.20407	0.0549858	0.00359338
1.20555	0.0550966	0.00359081
1.20704	0.0562013	0.00358836
1.20852	0.0548496	0.00358577
1.21	0.0553998	0.0035891
1.21149	0.0544933	0.00358557
1.21297	0.0539539	0.0035871
1.21445	0.0549952	0.00358298
1.21594	0.0543799	0.00358235
1.21742	0.0531709	0.00357598
1.2189	0.0542129	0.00358118
1.22039	0.0554091	0.00357904
1.22187	0.0538219	0.00357727
1.22336	0.0533082	0.00357927
1.22484	0.0528216	0.0035809
1.22632	0.0509205	0.00357446
1.22781	0.0539249	0.00357352
1.22929	0.0542561	0.00357293
1.23077	0.052886	0.0035683
1.23226	0.0541341	0.00357239
1.23374	0.0520574	0.00357317
1.23522	0.0547843	0.00357259
1.23671	0.0544705	0.00356995
1.23819	0.0533287	0.00357162
1.23968	0.0542154	0.00357419
1.24116	0.0532066	0.00356849
1.24264	0.0532551	0.00356671
1.24413	0.0508729	0.00356564
1.24561	0.0519812	0.00356735
1.24709	0.0506827	0.00356149
1.24858	0.0520102	0.00356176
1.25006	0.0524881	0.0035623
1.25154	0.0534852	0.00356376
1.25303	0.0509843	0.00356027
1.25451	0.048086	0.0035579
1.25599	0.049421	0.00355929
1.25748	0.0503771	0.00355681
1.25896	0.0517831	0.00355786
1.26045	0.0513387	0.00355486
1.26193	0.0510251	0.00355351
1.26341	0.0512257	0.0035547
1.2649	0.0516755	0.00355457
1.26638	0.0507275	0.00355178
1.26786	0.0482681	0.00354761
1.26935	0.0486298	0.00354687
1.27083	0.0499516	0.00355114
1.27231	0.0499267	0.00355046
1.2738	0.0498528	0.00354544
1.27528	0.0473803	0.00354745
1.27676	0.0498125	0.0035454
1.27825	0.0488904	0.00354415
1.27973	0.0482582	0.00354106
1.28122	0.0494871	0.00353745
1.2827	0.0495499	0.00354147
1.28418	0.0491492	0.00354209
1.28567	0.0496879	0.00353914
1.28715	0.0501443	0.00354275
1.28863	0.0504786	0.00354257
1.29012	0.0493543	0.00353992
1.2916	0.0502308	0.0035388
1.29308	0.0486384	0.0035368
1.29457	0.0490165	0.00353556
1.29605	0.0477252	0.00353478
1.29753	0.0481739	0.00353512
1.29902	0.0473424	0.00353403
1.3005	0.0471867	0.00353169
1.30199	0.0476108	0.00352639
1.30347	0.0462368	0.00352455
1.30495	0.0490165	0.00352681
1.30644	0.0484927	0.00352453
1.30792	0.047439	0.00352126
1.3094	0.0462961	0.00352626
1.31089	0.0466338	0.00352254
1.31237	0.0480058	0.00352143
1.31385	0.0466135	0.00351919
1.31534	0.0484047	0.00351775
1.31682	0.0476879	0.00351752
1.3183	0.0469499	0.00351657
1.31979	0.0458618	0.00351348
1.32127	0.0456251	0.00351353
1.32276	0.0453807	0.00351131
1.32424	0.0457517	0.00351172
1.32572	0.0451481	0.00351057
1.32721	0.0445522	0.00350877
1.32869	0.0462796	0.00350872
1.33017	0.045849	0.00350582
1.33166	0.0448795	0.00350275
1.33314	0.0436035	0.00350381
1.33462	0.0448335	0.003508
1.33611	0.0432317	0.00349922
1.33759	0.0446386	0.00349887
1.33907	0.0428933	0.0034939
1.34056	0.0440808	0.00349602
1.34204	0.044061	0.00349424
1.34353	0.0440057	0.00349386
1.34501	0.0462722	0.00349627
1.34649	0.0452309	0.00349369
1.34798	0.0450829	0.00348876
1.34946	0.0452586	0.00349058
1.35094	0.0446213	0.00348832
1.35243	0.0430017	0.00348959
1.35391	0.0440031	0.00348523
1.35539	0.044742	0.0034857
1.35688	0.0430479	0.00348273
1.35836	0.0422253	0.00348007
1.35984	0.0419436	0.00347902
1.36133	0.0431325	0.00348054
1.36281	0.0418897	0.00347687
1.3643	0.0434392	0.00347544
1.36578	0.0420609	0.00347725
1.36726	0.0432698	0.00347875
1.36875	0.0436118	0.00347544
1.37023	0.0415167	0.0034791
1.37171	0.0414662	0.00349211
1.3732	0.0446246	0.00350954
1.37468	0.0430685	0.00351792
1.37616	0.0426282	0.00352605
1.37765	0.0428194	0.00354461
1.37913	0.0427858	0.00357542
1.38061	0.0434084	0.00359684
1.3821	0.0436574	0.00361258
1.38358	0.0433655	0.00362511
1.38507	0.0447032	0.00364112
1.38655	0.04181	0.00364925
1.38803	0.0412459	0.00365805
1.38952	0.0411882	0.00365854
1.391	0.0410952	0.00366622
1.39248	0.0418798	0.00367506
1.39397	0.0409141	0.00368412
1.39545	0.040607	0.00369367
1.39693	0.0411087	0.00369523
1.39842	0.0409791	0.0037029
1.3999	0.0401829	0.0037139
1.40138	0.0413009	0.00372429
1.40287	0.0427217	0.0037302
1.40435	0.0419209	0.00373726
1.40584	0.0409361	0.0037428
1.40732	0.0420459	0.0037519
1.4088	0.040417	0.00376119
1.41029	0.0425318	0.00376805
1.41177	0.041245	0.00377385
1.41325	0.0418126	0.00378012
1.41474	0.0422787	0.00378993
1.41622	0.0409386	0.00379576
1.4177	0.0404342	0.00380286
1.41919	0.0387339	0.00381143
1.42067	0.0388346	0.00382225
1.42215	0.03728	0.0038236
1.42364	0.0397168	0.00382884
1.42512	0.0407702	0.00383685
1.42661	0.0399954	0.00384602
1.42809	0.038833	0.00385386
1.42957	0.0390432	0.00385852
1.43106	0.0409149	0.00386365
1.43254	0.0395349	0.00386898
1.43402	0.0402153	0.00386341
1.43551	0.0412608	0.0038446
1.43699	0.0400633	0.00383514
1.43847	0.0398497	0.0038288
1.43996	0.0384649	0.00382153
1.44144	0.0386964	0.00381417
1.44292	0.0388669	0.0038131
1.44441	0.038945	0.0038084
1.44589	0.0385754	0.00380862
1.44738	0.0379488	0.00381358
1.44886	0.0388301	0.00381181
1.45034	0.0394204	0.00380926
1.45183	0.0383243	0.00380704
1.45331	0.0403435	0.00380763
1.45479	0.0388784	0.00380615
1.45628	0.037094	0.00380604
1.45776	0.0376363	0.00380715
1.45924	0.0379179	0.00380481
1.46073	0.0374151	0.00380291
1.46221	0.0381974	0.00380242
1.46369	0.0395073	0.0038069
1.46518	0.0377314	0.00380705
1.46666	0.0358358	0.00380479
1.46815	0.0385405	0.00380685
1.46963	0.0377163	0.00380613
1.47111	0.0354803	0.00380668
1.4726	0.0357157	0.00380631
1.47408	0.0376485	0.00380424
1.47556	0.0360078	0.00380413
1.47705	0.0363034	0.00380777
1.47853	0.0373943	0.00380935
1.48001	0.0375666	0.00380843
1.4815	0.0375641	0.00380618
1.48298	0.0376249	0.0038038
1.48446	0.0361251	0.00380256
1.48595	0.036422	0.00380307
1.48743	0.0366446	0.00380538
1.48892	0.0373745	0.00380263
1.4904	0.0369355	0.00379939
1.49188	0.0366144	0.00380439
1.49337	0.0365244	0.00380194
1.49485	0.036047	0.00380159
1.49633	0.0368525	0.00380097
1.49782	0.0362786	0.00379881
1.4993	0.032138	0.00379329
1.50078	0.0318956	0.00379271
1.50227	0.0372646	0.0038007
1.50375	0.0382914	0.00379797
1.50523	0.0367303	0.00379795
1.50672	0.036047	0.00380155
1.5082	0.035201	0.00379999
1.50969	0.0343561	0.00380418
1.51117	0.0335496	0.00379885
1.51265	0.0344989	0.00379832
1.51414	0.03528	0.00380599
1.51562	0.0357407	0.00380299
1.5171	0.0344014	0.00380014
1.51859	0.034359	0.00379733
1.52007	0.0351166	0.00380294
1.52155	0.0358945	0.00380242
1.52304	0.0343228	0.00379999
1.52452	0.0355865	0.00380454
1.52601	0.0332522	0.00380293
1.52749	0.0333793	0.00380341
1.52897	0.0345911	0.00380649
1.53046	0.0364648	0.00380735
1.53194	0.0354758	0.00380566
1.53342	0.0335016	0.00380501
1.53491	0.0324667	0.00380882
1.53639	0.0324256	0.00380404
1.53787	0.0336853	0.00380587
1.53936	0.033263	0.0038059
1.54084	0.0316098	0.00380863
1.54232	0.0337887	0.00381241
1.54381	0.0325943	0.0038091
1.54529	0.0334563	0.00381296
1.54677	0.0325681	0.00381201
1.54826	0.0324441	0.00380958
1.54974	0.0343653	0.00381394
1.55123	0.0324295	0.0038136
1.55271	0.0325458	0.00381015
1.55419	0.0333251	0.00381386
1.55568	0.0339092	0.00381195
1.55716	0.0362107	0.00381447
1.55864	0.0363578	0.00381957
1.56013	0.032561	0.00381458
1.56161	0.0318718	0.00381747
1.56309	0.0312633	0.00381519
1.56458	0.0312132	0.00382063
1.56606	0.0335134	0.00382572
1.56755	0.0336166	0.00382044
1.56903	0.0339684	0.00382413
1.57051	0.0336741	0.00382262
1.572	0.0304432	0.00381776
1.57348	0.0330925	0.00382266
1.57496	0.033965	0.00382513
1.57645	0.0349675	0.00382507
1.57793	0.0337324	0.00382192
1.57941	0.0306785	0.00382104
1.5809	0.0288353	0.00382018
1.58238	0.0324493	0.00382389
1.58386	0.0324182	0.0038252
1.58535	0.0321351	0.00382651
1.58683	0.0333256	0.00382743
1.58832	0.0340429	0.00382931
1.5898	0.0323688	0.00382634
1.59128	0.0352828	0.0038305
1.59277	0.0327137	0.00382487
1.59425	0.0314703	0.00382367
1.59573	0.0309693	0.003824
1.59722	0.0339164	0.00382837
1.5987	0.0337916	0.00382916
1.60018	0.0310485	0.00382325
1.60167	0.031178	0.00382646
1.60315	0.0281598	0.00382416
1.60463	0.0300973	0.0038325
1.60612	0.0303807	0.00382867
1.6076	0.0303362	0.00382728
1.60909	0.0293726	0.00382928
1.61057	0.0299994	0.00382829
1.61205	0.0354754	0.0038352
1.61354	0.0326638	0.00383347
1.61502	0.0319904	0.00383139
1.6165	0.0312815	0.00383405
1.61799	0.0321608	0.00383744
1.61947	0.0314345	0.00383387
1.62095	0.0323432	0.00383469
1.62244	0.0317523	0.00383558
1.62392	0.0314418	0.00383358
1.6254	0.0309392	0.003836
1.62689	0.0297657	0.00383857
1.62837	0.0286886	0.00383659
1.62986	0.0297596	0.00384134
1.63134	0.0294446	0.00384419
1.63282	0.0266623	0.00383748
1.63431	0.0291884	0.00383828
1.63579	0.0307529	0.00384387
1.63727	0.0294725	0.00384109
1.63876	0.0307808	0.00384488
1.64024	0.0305556	0.00384788
1.64172	0.0299127	0.00384692
1.64321	0.0289786	0.00384699
1.64469	0.0284975	0.0038464
1.64617	0.028588	0.00384896
1.64766	0.0315994	0.00384819
1.64914	0.0307625	0.00384944
1.65063	0.0283514	0.00385466
1.65211	0.0301927	0.00385402
1.65359	0.0304509	0.00385382
1.65508	0.0283757	0.0038528
1.65656	0.0293392	0.00385509
1.65804	0.0287044	0.00385387
1.65953	0.028261	0.00385263
1.66101	0.0283768	0.00385783
1.66249	0.0307742	0.00386027
1.66398	0.0296667	0.00385727
1.66546	0.029137	0.00385635
1.66694	0.0287409	0.00386071
1.66843	0.0291336	0.0038587
1.66991	0.0272894	0.00385891
1.6714	0.0298017	0.00386161
1.67288	0.0296081	0.00385853
1.67436	0.0299716	0.00386937
1.67585	0.0283523	0.00386413
1.67733	0.0305173	0.00386479
1.67881	0.028591	0.0038665
1.6803	0.0276481	0.00386527
1.68178	0.0301689	0.0038659
1.68326	0.0296923	0.00387058
1.68475	0.0285412	0.00386716
1.68623	0.0301905	0.00387054
1.68771	0.0279173	0.00386868
1.6892	0.0274324	0.0038704
1.69068	0.0270245	0.00387258
1.69217	0.0290332	0.00387523
1.69365	0.0280252	0.00387465
1.69513	0.0278539	0.00387713
1.69662	0.0261971	0.00387635
1.6981	0.0262014	0.00387309
1.69958	0.0271313	0.00387681
1.70107	0.0260682	0.00387449
1.70255	0.0265197	0.00387939
1.70403	0.0298113	0.00388161
1.70552	0.0294753	0.00388327
1.707	0.0271467	0.00388138
1.70848	0.026431	0.00388279
1.70997	0.0302341	0.0038863
1.71145	0.028433	0.00388682
1.71294	0.0272291	0.00388862
1.71442	0.0279137	0.00388653
1.7159	0.0259509	0.00388504
1.71739	0.0254179	0.00388736
1.71887	0.0270952	0.00388624
1.72035	0.0302361	0.00388796
1.72184	0.03122	0.00389785
1.72332	0.0299493	0.00392865
1.7248	0.0265572	0.00394312
1.72629	0.0269776	0.00395767
1.72777	0.0287923	0.00397455
1.72925	0.0280791	0.00398313
1.73074	0.0276569	0.00399232
1.73222	0.0269254	0.00399863
1.73371	0.0254352	0.00400873
1.73519	0.0285409	0.00401683
1.73667	0.0273842	0.00402188
1.73816	0.0256741	0.00402298
1.73964	0.0245797	0.00402727
1.74112	0.0284369	0.00402767
1.74261	0.0266348	0.00403011
1.74409	0.0259414	0.00403681
1.74557	0.0279947	0.00404727
1.74706	0.0282562	0.00405179
1.74854	0.026688	0.00405695
1.75002	0.0263324	0.00406267
1.75151	0.0259385	0.00407057
1.75299	0.0254147	0.0040744
1.75448	0.0246716	0.00407542
1.75596	0.0259746	0.00408524
1.75744	0.0264791	0.00409331
1.75893	0.0239695	0.0040954
1.76041	0.0265473	0.00410078
1.76189	0.0297488	0.00410889
1.76338	0.0286345	0.00410994
1.76486	0.0257517	0.00411433
1.76634	0.0240061	0.00411474
1.76783	0.0259112	0.00412298
1.76931	0.0253429	0.00413024
1.77079	0.0267398	0.00413445
1.77228	0.026435	0.00414288
1.77376	0.0251546	0.00414544
1.77525	0.0283765	0.00414869
1.77673	0.0266328	0.00415452
1.77821	0.0256746	0.00415862
1.7797	0.0251687	0.00416494
1.78118	0.0236571	0.00416862
1.78266	0.0259123	0.00417159
1.78415	0.0242266	0.00417174
1.78563	0.0239836	0.00418011
1.78711	0.0264077	0.00418285
1.7886	0.0265438	0.00418718
1.79008	0.0253694	0.00418904
1.79156	0.0256882	0.00419646
1.79305	0.0243451	0.00420169
1.79453	0.0239165	0.00420299
1.79602	0.02716	0.00421479
1.7975	0.0266524	0.00421742
1.79898	0.0227297	0.00422505
1.80047	0.0240134	0.00422353
1.80195	0.023253	0.00422531
1.80343	0.0251261	0.00423171
1.80492	0.0251879	0.00423642
1.8064	0.0231617	0.00424198
1.80788	0.0245596	0.00424539
1.80937	0.025502	0.00424647
1.81085	0.0267794	0.00425373
1.81233	0.0270384	0.00425529
1.81382	0.0267646	0.00425901
1.8153	0.0245791	0.00425449
1.81679	0.0266709	0.00425603
1.81827	0.0246795	0.00425675
1.81975	0.026325	0.00426556
1.82124	0.0271126	0.00426526
1.82272	0.0247931	0.0042708
1.8242	0.0259948	0.00426946
1.82569	0.0254082	0.00426808
1.82717	0.0233802	0.00427176
1.82865	0.0251194	0.00427413
1.83014	0.0253107	0.00427899
1.83162	0.0256063	0.00428268
1.8331	0.027392	0.00428882
1.83459	0.0251719	0.00429036
1.83607	0.0232001	0.00429607
1.83756	0.021428	0.00429746
1.83904	0.0235802	0.00430325
1.84052	0.0250937	0.00430516
1.84201	0.0250761	0.00430831
1.84349	0.0253844	0.00431111
1.84497	0.0245581	0.00431606
1.84646	0.024278	0.00432256
1.84794	0.0246273	0.004325
1.84942	0.0245369	0.00433644
1.85091	0.0236805	0.00433291
1.85239	0.0237845	0.00433822
1.85388	0.0232265	0.00433939
1.85536	0.0230428	0.00434624
1.85684	0.0254253	0.00434656
1.85833	0.0237276	0.00434449
1.85981	0.0261284	0.00435876
1.86129	0.0259901	0.00437106
1.86278	0.0235478	0.00436008
1.86426	0.0240918	0.00436487
1.86574	0.0246856	0.00437477
1.86723	0.0252226	0.00438111
1.86871	0.0248044	0.00438512
1.87019	0.0223443	0.00438384
1.87168	0.0230791	0.00438691
1.87316	0.0219076	0.00438626
1.87465	0.0239615	0.00440043
1.87613	0.0225702	0.00440108
1.87761	0.0243536	0.00440544
1.8791	0.0240045	0.00440908
1.88058	0.0219046	0.00441328
1.88206	0.0220022	0.00441104
1.88355	0.0208963	0.00441186
1.88503	0.0230658	0.00442461
1.88651	0.0246489	0.00443219
1.888	0.0230287	0.00443484
1.88948	0.0222245	0.00443624
1.89096	0.0210224	0.00443424
1.89245	0.0228854	0.00443882
1.89393	0.0231979	0.00444223
1.89542	0.0227919	0.00445024
1.8969	0.0211142	0.00445039
1.89838	0.021122	0.00445786
1.89987	0.0224243	0.00446219
1.90135	0.0208935	0.00446426
1.90283	0.0225741	0.00446651
1.90432	0.0237434	0.00447186
1.9058	0.0220553	0.00447413
1.90728	0.0231781	0.00447649
1.90877	0.0230339	0.00449254
1.91025	0.0212007	0.00448967
1.91173	0.0230943	0.00448301
1.91322	0.0259482	0.00449215
1.9147	0.0247148	0.00449706
1.91619	0.0224603	0.00449555
1.91767	0.0218643	0.0045042
1.91915	0.0209736	0.00450989
1.92064	0.0219985	0.00450638
1.92212	0.0246323	0.00450628
1.9236	0.0235952	0.00451295
1.92509	0.0221306	0.00452244
1.92657	0.0250524	0.0045238
1.92805	0.0254724	0.00452813
1.92954	0.0213084	0.0045259
1.93102	0.0193663	0.00451942
1.9325	0.0220694	0.00452887
1.93399	0.0225144	0.00453027
1.93547	0.0203489	0.00453198
1.93696	0.0218302	0.00453897
1.93844	0.0229046	0.00453729
1.93992	0.0220059	0.00454017
1.94141	0.0192474	0.00454113
1.94289	0.0208466	0.0045451
1.94437	0.0203489	0.00454321
1.94586	0.0209208	0.00454306
1.94734	0.02391	0.00454979
1.94882	0.022746	0.00455328
1.95031	0.0221222	0.00454943
1.95179	0.0238231	0.00455315
1.95327	0.0214864	0.00455255
1.95476	0.0179811	0.00454743
1.95624	0.0209927	0.00454706
1.95773	0.0217771	0.00454975
1.95921	0.0204575	0.00454665
1.96069	0.021212	0.00455002
1.96218	0.0200305	0.00455443
1.96366	0.0194031	0.00455326
1.96514	0.0208007	0.00455097
1.96663	0.0218257	0.00455359
1.96811	0.0200108	0.00455743
1.96959	0.0210293	0.00456056
1.97108	0.0224633	0.00456315
1.97256	0.0214541	0.00456049
1.97404	0.0215034	0.00456281
1.97553	0.0224208	0.00455756
1.97701	0.0222357	0.00455912
1.9785	0.0204869	0.00455765
1.97998	0.0204865	0.00456481
1.98146	0.0200792	0.0045636
1.98295	0.0198107	0.00456809
1.98443	0.0207872	0.00456905
1.98591	0.0231521	0.00456771
1.9874	0.0217634	0.00457272
1.98888	0.0198121	0.00457211
1.99036	0.019805	0.00456966
1.99185	0.0195099	0.00457943
1.99333	0.0207843	0.00458119
1.99481	0.0210458	0.00458891
1.9963	0.0214618	0.00458901
1.99778	0.0220538	0.00459573
1.99927	0.0193746	0.00459841
2.00075	0.0204524	0.00460129
2.00223	0.0179028	0.00460196
2.00372	0.0232335	0.00461003
2.0052	0.0203218	0.00461485
2.00668	0.0184956	0.00461452
2.00817	0.0200524	0.00461312
2.00965	0.0229711	0.00461939
2.01113	0.0205902	0.0046208
2.01262	0.021219	0.00462277
2.0141	0.0215343	0.00462088
2.01558	0.0215089	0.00461951
2.01707	0.0202305	0.00462787
2.01855	0.0186437	0.00462286
2.02004	0.0217454	0.00462559
2.02152	0.0204645	0.00462758
2.023	0.0207889	0.00462473
2.02449	0.0191301	0.00462489
2.02597	0.020685	0.00462749
2.02745	0.0198978	0.00463294
2.02894	0.0208474	0.004631
2.03042	0.0197377	0.00463191
2.0319	0.0201531	0.00463531
2.03339	0.020509	0.00463381
2.03487	0.0228115	0.0046342
2.03635	0.0211182	0.00463479
2.03784	0.0205874	0.00463985
2.03932	0.0195219	0.00463711
2.04081	0.0214651	0.00464286
2.04229	0.0213986	0.0046403
2.04377	0.0214115	0.00464433
2.04526	0.0226368	0.00464221
2.04674	0.0186679	0.00464215
2.04822	0.0195367	0.00463744
2.04971	0.0198366	0.00464095
2.05119	0.0184776	0.00463936
2.05267	0.0172622	0.00464382
2.05416	0.0199334	0.00464761
2.05564	0.0212391	0.00465275
2.05712	0.0200399	0.00464938
2.05861	0.0199288	0.00465546
2.06009	0.0197649	0.00465568
2.06158	0.0207231	0.00465819
2.06306	0.0191264	0.00465989
2.06454	0.0166717	0.00465349
2.06603	0.0178339	0.00465388
2.06751	0.0194056	0.00465857
2.06899	0.0177101	0.00465943
2.07048	0.0187023	0.00466355
2.07196	0.0199839	0.00466349
2.07344	0.0201095	0.00466127
2.07493	0.0174377	0.00465998
2.07641	0.0179385	0.00466387
2.07789	0.0204943	0.00467189
2.07938	0.018933	0.00467035
2.08086	0.0210647	0.00467303
2.08235	0.0211533	0.00467388
2.08383	0.020154	0.00467416
2.08531	0.0175172	0.00466837
2.0868	0.0204323	0.00467529
2.08828	0.0189941	0.00467569
2.08976	0.018962	0.00467192
2.09125	0.0200594	0.0046784
2.09273	0.0196196	0.00467889
2.09421	0.0192978	0.0046818
2.0957	0.0191537	0.00468289
2.09718	0.0202607	0.00468154
2.09866	0.0181463	0.00468585
2.10015	0.0195653	0.00468987
2.10163	0.0201094	0.00468777
2.10312	0.0205004	0.00468267
2.1046	0.0171749	0.00469255
2.10608	0.0165636	0.00468744
2.10757	0.0187051	0.0046911
2.10905	0.0214962	0.00469006
2.11053	0.0215397	0.00469211
2.11202	0.0187143	0.00469432
2.1135	0.0179604	0.00469203
2.11498	0.0191364	0.00469438
2.11647	0.020518	0.00469614
2.11795	0.0205654	0.00470092
2.11943	0.0206165	0.00470359
2.12092	0.020079	0.00470155
2.1224	0.0203618	0.00469529
2.12389	0.0205247	0.00469942
2.12537	0.0170771	0.00469931
2.12685	0.0191368	0.00470153
2.12834	0.0171678	0.00470407
2.12982	0.0194141	0.0047062
2.1313	0.0186434	0.00470389
2.13279	0.0171444	0.00470487
2.13427	0.0200554	0.0047124
2.13575	0.0177663	0.00470861
2.13724	0.0167195	0.0047033
2.13872	0.0183091	0.00470732
2.1402	0.0187605	0.0047058
2.14169	0.020473	0.004707
2.14317	0.0193241	0.00470997
2.14466	0.0170888	0.00470636
2.14614	0.0175377	0.00470935
2.14762	0.0189338	0.00470145
2.14911	0.0221922	0.00470225
2.15059	0.018804	0.00470515
2.15207	0.0156699	0.00470029
2.15356	0.0166217	0.00470557
2.15504	0.018596	0.00470606
2.15652	0.0171611	0.00470389
2.15801	0.0189674	0.00470806
2.15949	0.0188721	0.00470916
2.16097	0.0166699	0.00470397
2.16246	0.0153416	0.00470164
2.16394	0.0176937	0.00470719
2.16543	0.0155635	0.00470674
2.16691	0.0147184	0.00469757
2.16839	0.0164789	0.00470217
2.16988	0.0190143	0.00470358
2.17136	0.0193339	0.00470791
2.17284	0.0172911	0.00470196
2.17433	0.0167064	0.00470594
2.17581	0.0175973	0.00470379
2.17729	0.0176714	0.00470031
2.17878	0.0176654	0.00470216
2.18026	0.0158636	0.00470592
2.18175	0.0149093	0.00470513
2.18323	0.0171216	0.00470627
2.18471	0.0180639	0.00470982
2.1862	0.0185112	0.00470809
2.18768	0.0181124	0.00470379
2.18916	0.0191775	0.00470404
2.19065	0.017559	0.00470393
2.19213	0.0153731	0.00471181
2.19361	0.015413	0.00470805
2.1951	0.0157395	0.00470718
2.19658	0.0161602	0.0047082
2.19806	0.0181229	0.00470928
2.19955	0.0184211	0.00476436
2.20103	0.0150884	0.00483324
2.20252	0.0165247	0.00487984
2.204	0.0157328	0.00491628
2.20548	0.015836	0.0049359
2.20697	0.0166971	0.00495626
2.20845	0.0168033	0.00497198
2.20993	0.016437	0.00499455
2.21142	0.0189402	0.00502093
2.2129	0.017754	0.00503676
2.21438	0.0173825	0.00505824
2.21587	0.0167036	0.00507414
2.21735	0.0189987	0.00509629
2.21883	0.0184441	0.00510773
2.22032	0.0175843	0.00511926
2.2218	0.0182038	0.00513603
2.22329	0.0158443	0.00515304
2.22477	0.0186585	0.00517575
2.22625	0.0164782	0.00517975
2.22774	0.0145475	0.00519696
2.22922	0.0144208	0.0052104
2.2307	0.0172164	0.00523094
2.23219	0.0162783	0.00523608
2.23367	0.016838	0.00524703
2.23515	0.0149828	0.00525929
2.23664	0.0165822	0.00527235
2.23812	0.0155921	0.00528864
2.2396	0.0152846	0.00529686
2.24109	0.0169021	0.00531833
2.24257	0.0176301	0.00534008
2.24406	0.0146363	0.00534384
2.24554	0.0146389	0.00536035
2.24702	0.0166232	0.00538237
2.24851	0.0175569	0.00539799
2.24999	0.0153073	0.00540737
2.25147	0.0166165	0.00542455
2.25296	0.0172207	0.00544583
2.25444	0.0175579	0.00545897
2.25592	0.0152637	0.0054673
2.25741	0.0159843	0.00548524
2.25889	0.0168729	0.00549926
2.26037	0.015773	0.0055154
2.26186	0.0163117	0.00552688
2.26334	0.0204079	0.00555004
2.26483	0.0183288	0.00555949
2.26631	0.016436	0.00557504
2.26779	0.0150636	0.00559228
2.26928	0.014024	0.00560392
2.27076	0.0169619	0.00562587
2.27224	0.015223	0.0056471
2.27373	0.0157076	0.00566
2.27521	0.0207312	0.00566921
2.27669	0.0191966	0.00567816
2.27818	0.0157377	0.00569421
2.27966	0.0183967	0.00571596
2.28114	0.0156872	0.00572503
2.28263	0.0147971	0.00573927
2.28411	0.0145587	0.00575718
2.2856	0.0150865	0.0057752
2.28708	0.0162366	0.00578587
2.28856	0.0148944	0.00579818
2.29005	0.0118546	0.0058139
2.29153	0.0142488	0.00583428
2.29301	0.0157434	0.00585317
2.2945	0.0214069	0.00587086
2.29598	0.0189275	0.00587635
2.29746	0.0148267	0.00589871
2.29895	0.0175852	0.00591874
2.30043	0.0173807	0.00591697
2.30191	0.0169375	0.00594151
2.3034	0.0158565	0.00595368
2.30488	0.0152893	0.00596526
2.30637	0.0146922	0.00597651
2.30785	0.0136455	0.00599952
2.30933	0.0137422	0.00601978
2.31082	0.0138984	0.00603266
2.3123	0.0170792	0.00605262
2.31378	0.0199909	0.00606887
2.31527	0.0157434	0.00608271
2.31675	0.0154659	0.00609763
2.31823	0.0151654	0.00611079
2.31972	0.0152058	0.00613683
2.3212	0.0170742	0.00614627
2.32268	0.0144137	0.00615719
2.32417	0.0151845	0.00617734
2.32565	0.0163863	0.00619862
2.32714	0.0135863	0.00620904
2.32862	0.0168475	0.00622714
2.3301	0.0162269	0.0062396
2.33159	0.0153661	0.00625825
2.33307	0.016631	0.00627832
2.33455	0.0161446	0.00628929
2.33604	0.0152597	0.00630422
2.33752	0.0109173	0.0063264
2.339	0.0139008	0.00634044
2.34049	0.0160205	0.00635694
2.34197	0.0162581	0.00637795
2.34345	0.0175174	0.00638467
2.34494	0.016895	0.00641485
2.34642	0.0186786	0.00643294
2.34791	0.0167039	0.00645104
2.34939	0.0146313	0.00646318
2.35087	0.0156656	0.00647899
2.35236	0.0175241	0.00649651
2.35384	0.0160071	0.00650509
2.35532	0.0144885	0.00653191
2.35681	0.0154986	0.00655262
2.35829	0.0160216	0.0065637
2.35977	0.0175815	0.00657503
2.36126	0.0148273	0.00659507
2.36274	0.0136338	0.00661196
2.36422	0.0135894	0.00663277
2.36571	0.0129348	0.00666349
2.36719	0.015345	0.00668066
2.36868	0.0146998	0.00669669
2.37016	0.0129895	0.00670987
2.37164	0.0119065	0.00672975
2.37313	0.0139693	0.00675148
2.37461	0.0157877	0.00676877
2.37609	0.0163861	0.00679512
2.37758	0.0173833	0.00680543
2.37906	0.0153461	0.00682471
2.38054	0.0151238	0.0068486
2.38203	0.0138824	0.00687397
2.38351	0.0146708	0.00687606
2.38499	0.0160676	0.00689595
2.38648	0.0134227	0.00691409
2.38796	0.0132381	0.00694674
2.38945	0.0150658	0.0069707
2.39093	0.0150292	0.00699058
2.39241	0.0131593	0.00699841
2.3939	0.013875	0.00701819
2.39538	0.0125949	0.00704935
2.39686	0.012095	0.00707718
2.39835	0.0115792	0.00709462
2.39983	0.013313	0.00710632
2.40131	0.0144155	0.00713729
2.4028	0.0148305	0.00716141
2.40428	0.0163037	0.0071697
2.40576	0.0161819	0.00718388
2.40725	0.0105791	0.00720184
2.40873	0.01449	0.00724383
2.41022	0.0172241	0.00726478
2.4117	0.013756	0.00728022
2.41318	0.015479	0.00730573
2.41467	0.0184318	0.00733372
2.41615	0.0163681	0.00735982
2.41763	0.0173175	0.00737684
2.41912	0.0173728	0.00738757
2.4206	0.0168994	0.00742369
2.42208	0.0132276	0.00743293
2.42357	0.013375	0.0074721
2.42505	0.0130525	0.00748293
2.42653	0.015573	0.00751467
2.42802	0.0147023	0.00752725
2.4295	0.0165193	0.00755832
2.43099	0.0153617	0.0075981
2.43247	0.0149651	0.00760718
2.43395	0.0141934	0.00762972
2.43544	0.0132885	0.00767153
2.43692	0.0132982	0.00768785
2.4384	0.0163365	0.00770749
2.43989	0.0162071	0.00774508
2.44137	0.0136302	0.00778279
2.44285	0.0136762	0.00779184
2.44434	0.0159984	0.00781985
2.44582	0.0141612	0.00783646
2.4473	0.013061	0.00785812
2.44879	0.0142693	0.0079153
2.45027	0.0144154	0.0079459
2.45176	0.0123275	0.00794234
2.45324	0.0129259	0.00796878
2.45472	0.0126209	0.00798379
2.45621	0.0123788	0.00801728
2.45769	0.0143442	0.00805712
2.45917	0.0137163	0.00808442
2.46066	0.0163002	0.00810818
2.46214	0.0166309	0.0081502
2.46362	0.0154984	0.00816506
2.46511	0.0124587	0.00820072
2.46659	0.0123476	0.00823148
2.46808	0.0124574	0.00825585
2.46956	0.0128763	0.00829346
2.47104	0.0155933	0.00833247
2.47253	0.0143761	0.00834613
2.47401	0.0155231	0.0083797
2.47549	0.0145781	0.00841601
2.47698	0.0125398	0.00845895
2.47846	0.00917469	0.00848922
2.47994	0.00763547	0.00851104
2.48143	0.011396	0.00852449
2.48291	0.0121279	0.0085822
2.48439	0.0141837	0.00860608
2.48588	0.0160928	0.00864601
2.48736	0.0146549	0.00867547
2.48885	0.0134718	0.00870061
2.49033	0.015187	0.00875728
2.49181	0.0190882	0.00880626
2.4933	0.0151356	0.00882039
2.49478	0.0151995	0.00886168
2.49626	0.0145156	0.00888907
2.49775	0.0118031	0.00891723
2.49923	0.011054	0.00895175
2.50071	0.014504	0.00902053
2.5022	0.017283	0.00903887
2.50368	0.0134652	0.00908209
2.50516	0.0186142	0.00913606
2.50665	0.0200677	0.00915188
2.50813	0.0142547	0.00919315
2.50961	0.0103762	0.00924039
2.5111	0.0140286	0.00929466
2.51258	0.0180291	0.00933294
2.51407	0.0113907	0.00936341
2.51555	0.00941617	0.00939651
2.51703	0.0125583	0.00944653
2.51852	0.0149555	0.00949787
2.52	0.0145067	0.00953596
2.52148	0.012353	0.00957239
2.52297	0.012134	0.00962771
2.52445	0.0142729	0.00965538
2.52593	0.0168037	0.00972709
2.52742	0.023311	0.00978765
2.5289	0.0174825	0.00979922
2.53039	0.0134224	0.00984541
2.53187	0.0125518	0.00989464
2.53335	0.0120291	0.00996221
2.53484	0.0134841	0.00998752
2.53632	0.0124837	0.0100564
2.5378	0.0119125	0.0101057
2.53929	0.0135037	0.0101487
2.54077	0.0143425	0.0102235
2.54225	0.015624	0.0102824
2.54374	0.0124573	0.0103243
2.54522	0.0149425	0.0103855
2.5467	0.0203536	0.0104791
2.54819	0.0182112	0.0105131
2.54967	0.0184128	0.0105668
2.55116	0.0107722	0.0105786
2.55264	0.0108987	0.0106804
2.55412	0.00914383	0.0107105
2.55561	0.0104675	0.0107756
2.55709	0.0112248	0.0108341
2.55857	0.0130813	0.0109081
2.56006	0.0156248	0.0109811
2.56154	0.0137351	0.0110343
2.56302	0.0144396	0.0111009
2.56451	0.0133876	0.0111567
2.56599	0.013224	0.0112608
2.56747	0.0166408	0.0113146
2.56896	0.021976	0.0114465
2.57044	0.0143268	0.0114778
2.57193	0.0082203	0.0115478
2.57341	0.0101397	0.0116204
2.57489	0.0136833	0.011688
2.57638	0.0102713	0.0117629
2.57786	0.0164374	0.0118453
2.57934	0.0189614	0.0119437
2.58083	0.0143454	0.0120355
2.58231	0.0142649	0.0120893
2.58379	0.0217614	0.0122252
2.58528	0.0179583	0.0123178
2.58676	0.0129083	0.0123678
2.58824	0.0140486	0.0124553
2.58973	0.01112	0.0125501
2.59121	0.0147903	0.0126491
2.5927	0.0161801	0.0127001
2.59418	0.0180232	0.0127221
2.59566	0.0101702	0.0127486
2.59715	0.0179712	0.0127931
2.59863	0.0128725	0.0128644
2.60011	0.0124661	0.0129046
2.6016	0.0133728	0.0129459
2.60308	0.0147295	0.0130419
2.60456	0.0119764	0.0130652
2.60605	0.0141877	0.0131153
2.60753	0.0123942	0.0131572
2.60901	0.011158	0.0132524
2.6105	0.00745423	0.0132857
2.61198	0.00576349	0.0133372
2.61347	0.0134354	0.013423
2.61495	0.0156722	0.0134893
2.61643	0.0136223	0.0135651
2.61792	0.01298	0.0136168
2.6194	0.0126252	0.0136548
2.62088	0.0135529	0.0137217
2.62237	0.0105122	0.0137591
2.62385	0.0128901	0.0138558
2.62533	0.0198639	0.013927
2.62682	0.0147246	0.0139109
2.6283	0.0151333	0.0140288
2.62978	0.0150965	0.0141315
2.63127	0.0161844	0.014167
2.63275	0.0214873	0.0142737
2.63424	0.0195802	0.0143124
2.63572	0.0170233	0.0143751
2.6372	0.0218345	0.0145013
2.63869	0.0148233	0.0145468
2.64017	0.0166356	0.0146123
2.64165	0.0123583	0.0146968
2.64314	0.0118624	0.0147831
2.64462	0.0125146	0.0148159
2.6461	0.00566285	0.0148382
2.64759	0.00734227	0.0149298
2.64907	0.014329	0.0150053
2.65055	0.0135154	0.0151033
2.65204	0.0162658	0.0152058
2.65352	0.0149241	0.0152743
2.65501	0.0146622	0.0153938
2.65649	0.00835387	0.0154518
2.65797	0.0103091	0.0155714
2.65946	0.0159221	0.015615
2.66094	0.00961676	0.0157008
2.66242	0.0197997	0.0158781
2.66391	0.0140768	0.015935
2.66539	0.00799415	0.0160069
2.66687	0.0100241	0.0161333
2.66836	0.00728537	0.0162764
2.66984	0.0116603	0.0164004
2.67132	0.00824466	0.0164343
2.67281	0.0104923	0.0165659
2.67429	0.0110536	0.0166363
2.67578	0.0180614	0.0168114
2.67726	0.0191259	0.0169168
2.67874	0.0193166	0.0169816
2.68023	0.0158009	0.0171931
2.68171	0.00938451	0.0172767
2.68319	0.012319	0.0173252
2.68468	0.00615206	0.0175321
2.68616	0.00330021	0.0176326
2.68764	-0.00293144	0.0177353
2.68913	0.000663786	0.0178996
2.69061	0.00488715	0.0179809
2.69209	0.00966411	0.0181421
2.69358	0.0174068	0.0182695
2.69506	0.014029	0.0185057
2.69655	0.0168401	0.0186016
2.69803	0.014102	0.0187783
2.69951	0.0127441	0.0189572
2.701	0.0145209	0.019036
2.70248	0.00994769	0.01909
2.70396	0.000636796	0.0192893
2.70545	0.0073248	0.0194791
2.70693	0.0144979	0.0197735
2.70841	0.00994131	0.0199118
2.7099	0.0112219	0.0199972
2.71138	0.0116905	0.020285
2.71286	0.0215932	0.0204654
2.71435	0.0174146	0.0205923
2.71583	0.0168697	0.0208033
2.71732	0.0132566	0.0209262
2.7188	0.00992284	0.0211878
2.72028	0.00852549	0.0214519
2.72177	0.0102506	0.0218176
2.72325	0.0121701	0.0220358
2.72473	0.0104318	0.0222247
2.72622	0.00928744	0.0224789
2.7277	0.0192735	0.0228673
2.72918	0.0115253	0.023063
2.73067	-0.00229203	0.0233483
2.73215	-0.00316373	0.0236288
2.73363	0.00244453	0.0237956
2.73512	0.0111003	0.0241123
2.7366	0.0113324	0.0244179
2.73809	0.0119621	0.0249642
2.73957	0.00953154	0.0252874
2.74105	0.0146265	0.0255926
2.74254	0.0148745	0.0258709
2.74402	0.0209528	0.026365
2.7455	0.0160655	0.0268037
2.74699	0.00683948	0.0271844
2.74847	0.0122399	0.0277438
2.74995	0.0120547	0.028236
2.75144	0.00831486	0.0287436
2.75292	0.0181822	0.0291403
2.7544	0.0350761	0.029891
2.75589	0.00838216	0.0303995
2.75737	0.0010551	0.0312282
2.75886	0.0120669	0.0318924
2.76034	0.0150268	0.0327494
2.76182	0.0165707	0.033208
2.76331	0.0182542	0.034078
2.76479	0.0194005	0.034904
2.76627	0.0103654	0.036087
2.76776	0.0101326	0.0371703
2.76924	-0.00682993	0.0384663
2.77072	0.00567019	0.0396644
2.77221	0.0310288	0.0410788
2.77369	0.0206302	0.0422159
2.77517	0.0273818	0.0441796
2.77666	0.0261252	0.046753
2.77814	0.0361422	0.0499013
2.77963	0.0196496	0.0516637
2.78111	0.00484375	0.0558438
2.78259	0.024258	0.0600138
2.78408	0.0182205	0.0655594
2.78556	0.00727699	0.0722605
2.78704	0.0505096	0.0819033
2.78853	0.0869716	0.0992135
2.79001	0.0641425	0.129221
2.79149	-0.122194	0.212568

## Sheet: Figure 5b
smaple	Monomers (pa)	Nanocompartments (pa)	fibrils (pa)	microfiber (pa)				Total reads for :
file name	fibrils3.0_00001 monomers2	04270944.0_00001 good	050 new	naoh1modulus_013				Monomers	Nanocompartments	fibrils	microfiber
	4116800000	6224000000	24728000000	27916000000				10180	64452	522	111816
	4837500000	6224000000	23251000000	27911000000
	4495200000	6223900000	22354000000	27909000000
	3311400000	6219000000	21956000000	27894000000
	3888500000	6216400000	22595000000	27894000000
	4955400000	6215000000	22129000000	27890000000
	4773700000	6212600000	23109000000	27868000000
	4975700000	6210700000	21088000000	27857000000
	4821000000	6210200000	21200000000	27857000000
	4785700000	6209400000	22492000000	27855000000
	3835700000	6208500000	22334000000	27851000000
	3865500000	6207800000	22546000000	27842000000
	3528400000	6205100000	22209000000	27824000000
	2730800000	6200300000	22465000000	27809000000
	3499200000	6196900000	22230000000	27805000000
	3296700000	6193900000	20388000000	27805000000
	3753400000	6188600000	21675000000	27785000000
	4463000000	6188100000	22177000000	27779000000
	4091400000	6178000000	22632000000	27766000000
	4201100000	6173000000	22456000000	27759000000
	3746400000	6166400000	22733000000	27755000000
	4090400000	6157700000	22778000000	27744000000
	3777100000	6148300000	22641000000	27744000000
	4325100000	6145800000	22044000000	27742000000
	4517300000	6135200000	21700000000	27738000000
	4306800000	6124600000	20718000000	27731000000
	4609300000	6124200000	21460000000	27720000000
	5022900000	6122800000	22658000000	27720000000
	5273300000	6119300000	27031000000	27714000000
	4859000000	6114900000	22632000000	27714000000
	4894400000	6114000000	21746000000	27705000000
	4767900000	6113900000	21612000000	27698000000
	4610600000	6113300000	20662000000	27698000000
	3769500000	6103400000	21257000000	27698000000
	4265500000	6103300000	21225000000	27696000000
	3857000000	6096300000	20830000000	27696000000
	4131600000	6094200000	20460000000	27696000000
	4413600000	6092500000	23162000000	27690000000
	5154600000	6090100000	24484000000	27690000000
	5136800000	6089200000	22035000000	27685000000
	4410800000	6088700000	20844000000	27685000000
	4979100000	6087000000	20226000000	27672000000
	4300600000	6078600000	22380000000	27672000000
	4308000000	6072800000	20360000000	27668000000
	5094600000	6072000000	20743000000	27664000000
	5678100000	6062300000	21347000000	27662000000
	4922900000	6062100000	24631000000	27648000000
	4546500000	6060700000	23202000000	27640000000
	5302000000	6060200000	21004000000	27640000000
	5129000000	6058400000	19339000000	27640000000
	5167500000	6056500000	20251000000	27635000000
	4706600000	6054500000	21550000000	27633000000
	4389300000	6054500000	21331000000	27631000000
	3689500000	6054000000	21944000000	27618000000
	5250400000	6051400000	21743000000	27614000000
	4741800000	6050800000	28365000000	27612000000
	4048500000	6043100000	23421000000	27612000000
	4448500000	6039400000	21448000000	27612000000
	4628700000	6032900000	20207000000	27612000000
	4504700000	6029500000	20296000000	27609000000
	4788700000	6025200000	20000000000	27609000000
	4979400000	6024800000	21101000000	27609000000
	5040900000	6024400000	21738000000	27605000000
	4292600000	6020300000	22162000000	27605000000
	3342300000	6017900000	20611000000	27590000000
	3582700000	6017300000	20857000000	27590000000
	4112800000	6017100000	20378000000	27579000000
	3782800000	6016400000	20064000000	27579000000
	4741600000	6015000000	20039000000	27579000000
	4094000000	6014600000	21950000000	27572000000
	4008300000	6011900000	22271000000	27572000000
	3653700000	5999200000	24059000000	27570000000
	3246300000	5995900000	22495000000	27551000000
	3930500000	5992800000	22247000000	27551000000
	3525100000	5987600000	20460000000	27549000000
	3960100000	5983600000	20687000000	27549000000
	4671700000	5979700000	22566000000	27546000000
	4966700000	5977500000	22119000000	27542000000
	3412500000	5975700000	21603000000	27540000000
	3965400000	5974100000	21746000000	27540000000
	3868400000	5969500000	22696000000	27538000000
	3788500000	5967300000	23459000000	27533000000
	3361500000	5959700000	22481000000	27516000000
	3640600000	5956500000	20265000000	27512000000
	3828200000	5950900000	21026000000	27499000000
	3203900000	5949900000	22248000000	27490000000
	4039000000	5939900000	20639000000	27488000000
	4206000000	5939400000	22138000000	27475000000
	4184500000	5938500000	20784000000	27466000000
	4578400000	5938300000	21101000000	27466000000
	5283700000	5937900000	22875000000	27462000000
	5117300000	5937100000	22709000000	27459000000
	5224400000	5936500000	21998000000	27459000000
	4593100000	5935400000	21587000000	27455000000
	3960000000	5934800000	20837000000	27455000000
	3596100000	5931500000	21337000000	27446000000
	3814800000	5929000000	21011000000	27444000000
	3923800000	5928000000	20254000000	27436000000
	3873800000	5921800000	20000000000	27436000000
	5231600000	5921400000	19236000000	27414000000
	3715600000	5918600000	21247000000	27414000000
	4520500000	5917400000	23288000000	27407000000
	5205000000	5915500000	21897000000	27405000000
	5489900000	5913500000	21931000000	27405000000
	4648500000	5911900000	21931000000	27388000000
	4351800000	5908500000	20264000000	27388000000
	4460400000	5908300000	20576000000	27386000000
	4014300000	5907000000	20592000000	27383000000
	4888500000	5906400000	20412000000	27379000000
	5423300000	5901700000	19393000000	27379000000
	4855100000	5898400000	19441000000	27368000000
	5024900000	5891700000	19884000000	27362000000
	4997000000	5889600000	20035000000	27362000000
	5124500000	5886600000	23127000000	27357000000
	4839400000	5885000000	23436000000	27355000000
	5244700000	5883800000	23161000000	27346000000
	4901900000	5878400000	22091000000	27342000000
	4467300000	5873000000	21116000000	27336000000
	4106100000	5872300000	20500000000	27336000000
	4424000000	5872200000	19311000000	27331000000
	3708000000	5872100000	20462000000	27327000000
	2906300000	5872100000	19152000000	27323000000
	3565500000	5871100000	19619000000	27316000000
	3866200000	5866800000	20813000000	27314000000
	3127600000	5864200000	25706000000	27312000000
	3960600000	5862200000	23293000000	27303000000
	4792000000	5859500000	20429000000	27299000000
	4837000000	5858300000	19953000000	27295000000
	4171800000	5855900000	20735000000	27295000000
	3288900000	5854000000	19273000000	27295000000
	3867600000	5845900000	19102000000	27295000000
	5156700000	5845300000	19756000000	27295000000
	4411500000	5842600000	19801000000	27295000000
	4218800000	5834800000	20044000000	27295000000
	4405700000	5834600000	22480000000	27295000000
	5646500000	5834500000	20926000000	27295000000
	5120400000	5833800000	21031000000	27295000000
	4687500000	5833200000	19570000000	27295000000
	4481100000	5830900000	18570000000	27295000000
	4224400000	5829800000	20761000000	27295000000
	3638100000	5829700000	19893000000	27295000000
	3247300000	5829600000	19983000000	27295000000
	4590800000	5829000000	20645000000	27295000000
	5129100000	5824800000	20789000000	27295000000
	3852900000	5824300000	22329000000	27295000000
	4261600000	5823200000	24036000000	27295000000
	4883100000	5822600000	22605000000	27295000000
	4587500000	5822500000	22366000000	27295000000
	4834800000	5820100000	21035000000	27295000000
	3610000000	5820000000	21377000000	27295000000
	3762300000	5819500000	19484000000	27295000000
	4137700000	5819100000	19499000000	27295000000
	4101400000	5818800000	20615000000	27295000000
	4455500000	5809100000	20024000000	27295000000
	4139000000	5808200000	19289000000	27295000000
	3489300000	5807900000	20378000000	27294000000
	3288500000	5807700000	21191000000	27290000000
	4036700000	5805900000	23429000000	27290000000
	4627000000	5805600000	23827000000	27286000000
	4439800000	5791500000	23458000000	27286000000
	4532000000	5779800000	22474000000	27283000000
	4517500000	5779000000	22032000000	27283000000
	4663100000	5778400000	21138000000	27279000000
	4366100000	5774500000	21439000000	27270000000
	3827700000	5773900000	20465000000	27266000000
	3980400000	5773900000	20525000000	27266000000
	3696500000	5771200000	21886000000	27240000000
	4531200000	5770600000	19757000000	27225000000
	4431000000	5769000000	21203000000	27220000000
	4809400000	5767000000	23825000000	27220000000
	3815900000	5764900000	23584000000	27214000000
	3521500000	5764000000	22460000000	27205000000
	3165400000	5762700000	22786000000	27201000000
	3122900000	5760500000	21938000000	27201000000
	3438600000	5758300000	22438000000	27188000000
	3865600000	5755600000	21999000000	27186000000
	4598100000	5755500000	21241000000	27175000000
	4065500000	5743600000	21233000000	27140000000
	4131500000	5743400000	20649000000	27120000000
	4629600000	5742200000	18857000000	27120000000
	4829800000	5739600000	19488000000	27120000000
	5030900000	5739100000	20614000000	27116000000
	5420600000	5736700000	23383000000	27116000000
	5336700000	5735800000	23302000000	27112000000
	4717900000	5734100000	23788000000	27107000000
	3752500000	5732300000	22368000000	27105000000
	4730500000	5728200000	21994000000	27103000000
	3511200000	5724900000	20047000000	27099000000
	3235300000	5724700000	21741000000	27097000000
	4326600000	5724500000	22979000000	27094000000
	4333800000	5723700000	22537000000	27092000000
	3652800000	5722700000	20575000000	27092000000
	4413900000	5721600000	20362000000	27088000000
	4919700000	5721000000	20618000000	27081000000
	3445300000	5719600000	23064000000	27081000000
	4064500000	5719500000	22018000000	27077000000
	5070600000	5711600000	22426000000	27077000000
	5249900000	5708400000	21881000000	27075000000
	4741800000	5707300000	22805000000	27075000000
	5253400000	5707100000	22035000000	27073000000
	5213800000	5705400000	22358000000	27070000000
	4009600000	5705400000	20248000000	27070000000
	3203000000	5703300000	20473000000	27070000000
	4130200000	5703200000	19896000000	27064000000
	4797800000	5701200000	20208000000	27057000000
	4843000000	5700500000	25271000000	27055000000
	5472200000	5698500000	24353000000	27055000000
	5210700000	5693000000	24177000000	27053000000
	5548200000	5692200000	23795000000	27051000000
	4968900000	5690300000	22542000000	27051000000
	3826300000	5689800000	23439000000	27047000000
	3291200000	5686200000	22750000000	27044000000
	3505000000	5685200000	20477000000	27042000000
	3296800000	5684800000	21764000000	27042000000
	3845500000	5680600000	23266000000	27040000000
	4628400000	5675200000	22585000000	27040000000
	4099000000	5675100000	23572000000	27040000000
	4068300000	5672100000	23426000000	27029000000
	3414700000	5671000000	22871000000	27027000000
	3156000000	5655400000	24449000000	27027000000
	3745200000	5649700000	23088000000	27025000000
	3155900000	5649300000	23930000000	27020000000
	3035900000	5644700000	23350000000	27018000000
	3428400000	5644200000	22201000000	27018000000
	3410700000	5642300000	21010000000	27012000000
	3691100000	5640200000	23390000000	27010000000
	4241300000	5631800000	23107000000	27010000000
	3646600000	5630900000	22933000000	27010000000
	4178500000	5628200000	22764000000	27010000000
	4770500000	5627800000	23868000000	27010000000
	4032900000	5627200000	21942000000	27003000000
	4303100000	5623800000	23332000000	26999000000
	4225700000	5620400000	22763000000	26997000000
	3494500000	5617500000	21299000000	26994000000
	3957500000	5617300000	22826000000	26992000000
	3872300000	5614500000	22872000000	26986000000
	3690700000	5614500000	22722000000	26984000000
	3611600000	5612700000	24148000000	26984000000
	4028000000	5611600000	24899000000	26981000000
	3604600000	5610000000	23286000000	26977000000
	3758400000	5609900000	23200000000	26968000000
	4318100000	5606900000	23954000000	26957000000
	4093900000	5604600000	21370000000	26957000000
	3483700000	5601500000	23913000000	26955000000
	3877100000	5600200000	23690000000	26953000000
	4975900000	5599700000	25397000000	26949000000
	4832300000	5598100000	26099000000	26942000000
	4265600000	5597300000	23053000000	26936000000
	4445400000	5596800000	23179000000	26936000000
	4343100000	5596500000	24221000000	26934000000
	4204000000	5593400000	24314000000	26927000000
	5159600000	5593300000	24849000000	26921000000
	4938100000	5591900000	23505000000	26918000000
	3349400000	5591400000	23193000000	26905000000
	3555000000	5587700000	22124000000	26905000000
	3753000000	5586900000	23842000000	26905000000
	3965700000	5585900000	23134000000	26905000000
	4731400000	5585600000	22195000000	26903000000
	4718800000	5585500000	22499000000	26897000000
	4675900000	5583100000	21134000000	26897000000
	5021600000	5581100000	24239000000	26897000000
	4441300000	5579700000	25362000000	26897000000
	4673200000	5574200000	23268000000	26894000000
	4126000000	5573700000	22158000000	26894000000
	4059700000	5567400000	19831000000	26879000000
	4152300000	5566600000	22051000000	26868000000
	3945400000	5562000000	23879000000	26855000000
	4295700000	5561800000	23490000000	26853000000
	3229600000	5548300000	21689000000	26853000000
	3730300000	5548100000	21831000000	26853000000
	4650500000	5547000000	20670000000	26851000000
	3754400000	5546900000	22324000000	26842000000
	2862100000	5545700000	25710000000	26842000000
	3643600000	5543200000	24298000000	26840000000
	5327100000	5542500000	21577000000	26840000000
	4909200000	5538500000	21704000000	26836000000
	3847500000	5536000000	22979000000	26834000000
	3554100000	5533500000	22360000000	26829000000
	3675000000	5529300000	21546000000	26827000000
	5061000000	5528300000	20911000000	26821000000
	4212600000	5524600000	22306000000	26818000000
	4584000000	5522700000	23858000000	26818000000
	4281400000	5521300000	21483000000	26816000000
	3988200000	5519200000	19477000000	26816000000
	3867200000	5518300000	19880000000	26808000000
	4730100000	5518300000	24236000000	26808000000
	4145000000	5514400000	21203000000	26808000000
	4308400000	5513100000	19915000000	26808000000
	4287300000	5512200000	19896000000	26808000000
	3498500000	5511600000	19996000000	26805000000
	3781200000	5510200000	23036000000	26799000000
	3386400000	5508600000	26247000000	26799000000
	4200400000	5508500000	21911000000	26799000000
	5488500000	5507900000	20824000000	26795000000
	4511500000	5507700000	19121000000	26795000000
	4253300000	5507100000	20014000000	26788000000
	4175300000	5504100000	22341000000	26784000000
	3967000000	5501600000	21387000000	26779000000
	2978000000	5500700000	20676000000	26764000000
	2968000000	5497700000	19657000000	26755000000
	3085600000	5497100000	20747000000	26747000000
	3532200000	5496600000	21398000000	26747000000
	3808300000	5495200000	22435000000	26747000000
	4119700000	5492800000	23762000000	26747000000
	3903300000	5489300000	24088000000	26747000000
	3442700000	5487300000	21591000000	26742000000
	3760100000	5487000000	19025000000	26740000000
	4282300000	5482200000	19179000000	26740000000
	3729500000	5480400000	19571000000	26740000000
	3912900000	5478400000	20109000000	26734000000
	4933200000	5477600000	20742000000	26734000000
	4596800000	5476500000	23658000000	26725000000
	3716300000	5475900000	23420000000	26721000000
	4032300000	5473000000	23297000000	26718000000
	3856700000	5471700000	20954000000	26718000000
	4154300000	5470000000	20093000000	26714000000
	5288900000	5467900000	20016000000	26714000000
	5756000000	5467800000	21214000000	26710000000
	5907400000	5464800000	21638000000	26705000000
	5080300000	5462300000	22494000000	26705000000
	5291500000	5461100000	23197000000	26699000000
	4229300000	5456900000	22425000000	26699000000
	3797800000	5454900000	25755000000	26699000000
	5270500000	5454500000	23735000000	26695000000
	3996800000	5452800000	20110000000	26684000000
	3795200000	5451400000	20811000000	26682000000
	3739300000	5451100000	19390000000	26682000000
	4188200000	5450000000	19807000000	26679000000
	3585100000	5443900000	19436000000	26677000000
	3342300000	5443800000	21582000000	26675000000
	3700000000	5442500000	22107000000	26675000000
	3990200000	5441000000	21790000000	26675000000
	4344500000	5439600000	24990000000	26675000000
	3951700000	5438700000	23859000000	26675000000
	4126400000	5436800000	27346000000	26675000000
	4278300000	5436600000	24127000000	26675000000
	4785700000	5435100000	20372000000	26675000000
	5307700000	5435000000	20122000000	26675000000
	4941200000	5431900000	19958000000	26675000000
	4749200000	5431900000	22878000000	26675000000
	4478200000	5430500000	24309000000	26675000000
	3455700000	5429900000	24336000000	26675000000
	3955800000	5429300000	27223000000	26675000000
	4698400000	5428600000	22337000000	26675000000
	4858300000	5426400000	24012000000	26675000000
	4270800000	5424300000	26322000000	26675000000
	3818100000	5424100000	26319000000	26675000000
	3716600000	5423000000	23946000000	26675000000
	3617700000	5422100000	23562000000	26675000000
	3920600000	5421900000	24982000000	26675000000
	3267800000	5421000000	25480000000	26675000000
	3589400000	5419900000	25209000000	26675000000
	4393700000	5417400000	22688000000	26675000000
	4094500000	5414600000	21086000000	26675000000
	4503400000	5412800000	19668000000	26675000000
	4013700000	5411700000	21171000000	26675000000
	4695400000	5404600000	21392000000	26675000000
	4678000000	5403100000	23086000000	26675000000
	3669000000	5399500000	20402000000	26675000000
	4429300000	5396200000	20716000000	26675000000
	4655700000	5396100000	19947000000	26675000000
	3720900000	5395100000	19784000000	26675000000
	3423600000	5393800000	20497000000	26675000000
	4274000000	5393600000	24660000000	26675000000
	4083000000	5393300000	23767000000	26675000000
	3511500000	5393200000	23853000000	26675000000
	4727700000	5392900000	24523000000	26675000000
	3799100000	5390800000	21564000000	26675000000
	3696900000	5389400000	22813000000	26675000000
	4745300000	5389200000	21835000000	26675000000
	5017400000	5387900000	19464000000	26675000000
	3858800000	5385000000	18512000000	26671000000
	3143700000	5381500000	21708000000	26671000000
	3497800000	5381000000	23420000000	26671000000
	3746100000	5378800000	23932000000	26668000000
	4009800000	5377200000	25263000000	26658000000
	3327800000	5374500000	24887000000	26655000000
	2484500000	5374000000	22593000000	26655000000
	2885500000	5371100000	20539000000	26655000000
	3541500000	5363200000	20162000000	26647000000
	3346800000	5360200000	19194000000	26647000000
	3467000000	5359500000	19218000000	26647000000
	4659400000	5358300000	17772000000	26642000000
	4455600000	5358200000	21465000000	26634000000
	5820900000	5353900000	21789000000	26634000000
	4622900000	5353700000	22912000000	26629000000
	3566800000	5353200000	23517000000	26627000000
	3967500000	5351200000	25084000000	26627000000
	4664200000	5350100000	26266000000	26621000000
	4974500000	5348600000	23442000000	26618000000
	4378900000	5340500000	22258000000	26616000000
	5211100000	5340100000	19337000000	26614000000
	4393400000	5338800000	18759000000	26608000000
	4569500000	5338700000	18622000000	26601000000
	4258400000	5338100000	17744000000	26601000000
	4433600000	5335500000	18748000000	26601000000
	4272000000	5334400000	20024000000	26595000000
	3786300000	5334400000	21539000000	26588000000
	3745400000	5334400000	23372000000	26579000000
	4666800000	5333300000	23252000000	26577000000
	3745700000	5332600000	23107000000	26577000000
	4353900000	5331000000	20072000000	26577000000
	3695100000	5330800000	19270000000	26575000000
	2919900000	5329700000	18194000000	26573000000
	3461900000	5328500000	18116000000	26571000000
	3871400000	5326900000	18341000000	26569000000
	2750200000	5325600000	19855000000	26569000000
	2977400000	5323000000	20446000000	26566000000
	3772400000	5322400000	21862000000	26562000000
	3621100000	5319000000	24527000000	26560000000
	3944100000	5317900000	22729000000	26558000000
	4031400000	5317000000	18897000000	26558000000
	4251600000	5315400000	19559000000	26558000000
	3701300000	5313700000	19709000000	26549000000
	4606300000	5308100000	19126000000	26545000000
	3720500000	5306000000	18961000000	26542000000
	3419500000	5305100000	19428000000	26542000000
	3037200000	5295800000	20227000000	26542000000
	4019100000	5293300000	21787000000	26534000000
	4634900000	5292500000	20138000000	26523000000
	4160200000	5292500000	21594000000	26523000000
	4283200000	5289700000	19081000000	26523000000
	4257800000	5288900000	19906000000	26499000000
	4034700000	5288400000	20632000000	26499000000
	3556800000	5288100000	20913000000	26499000000
	4666500000	5286700000	22514000000	26497000000
	3740800000	5283700000	23648000000	26495000000
	4109600000	5282500000	23042000000	26495000000
	5284100000	5281800000	20673000000	26495000000
	5012900000	5279400000	19434000000	26495000000
	4320700000	5277700000	20833000000	26495000000
	4337000000	5277200000	20736000000	26488000000
	5140700000	5273000000	23530000000	26486000000
	5006300000	5270700000	21389000000	26486000000
	4364000000	5270600000	20858000000	26484000000
	3776000000	5270100000	21018000000	26484000000
	3268700000	5269700000	20461000000	26484000000
	3586400000	5268800000	22790000000	26482000000
	3948300000	5267200000	20441000000	26482000000
	2974900000	5265900000	19773000000	26479000000
	3722500000	5265900000	20760000000	26479000000
	4393800000	5264400000	23245000000	26477000000
	4333600000	5263800000	21444000000	26475000000
	4380600000	5262000000	22172000000	26475000000
	3754500000	5262000000	22512000000	26475000000
	3546900000	5261800000	23104000000	26475000000
	3481700000	5261600000	22032000000	26471000000
	3310700000	5261500000	21433000000	26464000000
	3920200000	5261200000	20949000000	26462000000
	3209200000	5260000000	20944000000	26460000000
	2986600000	5258500000	23240000000	26460000000
	3499100000	5257400000	22341000000	26460000000
	3444200000	5257400000	20835000000	26460000000
	3347200000	5255300000	20671000000	26458000000
	3728000000	5250800000	22806000000	26451000000
	3592500000	5250200000	22565000000	26451000000
	3992900000	5249800000	23526000000	26451000000
	5028300000	5247600000	20396000000	26447000000
	5209100000	5246600000	22439000000	26447000000
	4680800000	5241800000	20567000000	26445000000
	3904000000	5241700000	22919000000	26445000000
	4480300000	5241300000	22394000000	26445000000
	3566200000	5239600000	21489000000	26440000000
	3092700000	5236600000	20707000000	26438000000
	3291100000	5234100000	21538000000	26432000000
	3677800000	5230600000	23520000000	26432000000
	3676400000	5230400000	23814000000	26432000000
	3670500000	5228900000	23080000000	26425000000
	4988600000	5228500000	24597000000	26425000000
	5001700000	5224800000	22466000000	26421000000
	4377900000	5223600000	22311000000	26419000000
	4029000000	5220500000	21752000000	26410000000
	3407000000	5215600000	19988000000	26410000000
	4522300000	5214900000	18630000000	26410000000
	3475800000	5211500000	17860000000	26410000000
	3980000000	5211000000	18273000000	26408000000
	3775400000	5209700000	19679000000	26401000000
	3258000000	5209700000	21352000000	26401000000
	3727900000	5209500000	22434000000	26397000000
	4116500000	5206800000	21650000000	26397000000
	4037700000	5205900000	20995000000	26397000000
	3386700000	5205100000	22496000000	26395000000
	3564900000	5204000000	23180000000	26393000000
	4104600000	5203800000	23871000000	26390000000
	4314700000	5203300000	22462000000	26390000000
	4201400000	5202200000	21697000000	26390000000
	4529500000	5200000000	19734000000	26388000000
	3616900000	5199300000	20598000000	26388000000
	3718200000	5197900000	18853000000	26382000000
	3862200000	5196400000	18002000000	26382000000
	4326300000	5191700000	18661000000	26382000000
	3807000000	5191300000	18796000000	26379000000
	3935200000	5189900000	20395000000	26377000000
	4667400000	5189400000	23216000000	26377000000
	4380800000	5189200000	21880000000	26377000000
	4109900000	5189000000	20328000000	26375000000
	4258600000	5187700000	20683000000	26375000000
	4373200000	5187600000	21878000000	26373000000
	4314300000	5187600000	21316000000	26369000000
	5470300000	5186200000	20385000000	26369000000
	4655900000	5185900000	18575000000	26366000000
	4526100000	5183100000	17750000000	26366000000
	4369900000	5177400000	17988000000	26366000000
	4430100000	5174700000	18740000000	26366000000
	4319500000	5174400000	18578000000	26362000000
	4046600000	5172800000	17751000000	26360000000
	5086300000	5170200000	19360000000	26358000000
	5154100000	5169900000	20244000000	26358000000
	4477600000	5168500000	24267000000	26353000000
	3751500000	5167500000	22017000000	26351000000
	4367900000	5165500000	20863000000	26334000000
	3898900000	5165200000	19453000000	26332000000
	4158300000	5164900000	20466000000	26327000000
	3638800000	5163700000	19037000000	26327000000
	3524600000	5162700000	17935000000	26327000000
	4510600000	5162600000	16705000000	26327000000
	3824300000	5161700000	16759000000	26323000000
	3070000000	5158500000	17379000000	26323000000
	3520500000	5155100000	16683000000	26316000000
	4168900000	5149100000	17267000000	26316000000
	3951500000	5147200000	20087000000	26314000000
	3809300000	5146900000	21231000000	26314000000
	3740100000	5145400000		26314000000
	3827700000	5145200000		26312000000
	3097000000	5141600000		26312000000
	3269500000	5138300000		26312000000
	3377600000	5134300000		26310000000
	3092200000	5133700000		26308000000
	3498300000	5133600000		26308000000
	3579600000	5133100000		26288000000
	3581800000	5132900000		26288000000
	3319900000	5132600000		26286000000
	3878000000	5129900000		26282000000
	3947700000	5128100000		26282000000
	4740300000	5125600000		26282000000
	4329700000	5124000000		26282000000
	4851200000	5121500000		26282000000
	5198600000	5117000000		26282000000
	4687300000	5115100000		26275000000
	4099100000	5112600000		26275000000
	3562100000	5112600000		26271000000
	3000700000	5112500000		26271000000
	3429500000	5111200000		26271000000
	4098900000	5108500000		26266000000
	3961800000	5107700000		26260000000
	5092300000	5104700000		26258000000
	4759400000	5104600000		26258000000
	4221500000	5103600000		26256000000
	3623000000	5103000000		26256000000
	3539700000	5102000000		26251000000
	3437000000	5102000000		26251000000
	3550100000	5101100000		26251000000
	3522200000	5095200000		26251000000
	3718200000	5095000000		26249000000
	3515100000	5094700000		26247000000
	3919900000	5091900000		26245000000
	4938500000	5089500000		26245000000
	5599700000	5086800000		26240000000
	4905800000	5086200000		26240000000
	4652300000	5084500000		26236000000
	5242700000	5084100000		26232000000
	5116500000	5082600000		26227000000
	5197700000	5081400000		26225000000
	4880300000	5081000000		26225000000
	4275600000	5079700000		26223000000
	4305600000	5079500000		26223000000
	4173800000	5079200000		26223000000
	4516300000	5077500000		26223000000
	4316900000	5076300000		26221000000
	4471700000	5076300000		26210000000
	3978900000	5066800000		26210000000
	4554700000	5066200000		26208000000
	4623600000	5059800000		26206000000
	4677600000	5057100000		26201000000
	4772000000	5054500000		26201000000
	3690100000	5054300000		26201000000
	4469600000	5054300000		26197000000
	3588900000	5053500000		26190000000
	4648800000	5051100000		26190000000
	4405000000	5050400000		26188000000
	3882800000	5049800000		26188000000
	4489600000	5048100000		26188000000
	4667700000	5046900000		26186000000
	4584300000	5043900000		26186000000
	4775400000	5043600000		26186000000
	5174500000	5043500000		26184000000
	4431700000	5042100000		26175000000
	3891900000	5041900000		26173000000
	4369900000	5041700000		26173000000
	4984400000	5041700000		26173000000
	5224600000	5041300000		26169000000
	5015100000	5040500000		26169000000
	5114900000	5038300000		26158000000
	4296500000	5038300000		26158000000
	4604800000	5036600000		26158000000
	4835600000	5035600000		26156000000
	4442100000	5035600000		26156000000
	4394400000	5034200000		26156000000
	4110300000	5032600000		26147000000
	4140100000	5032200000		26138000000
	3367400000	5032000000		26136000000
	3106900000	5031900000		26136000000
	3333600000	5031600000		26136000000
	3409100000	5028500000		26132000000
	2626300000	5027700000		26132000000
	3000700000	5026400000		26130000000
	3211000000	5025900000		26130000000
	3565600000	5024800000		26130000000
	4221000000	5024300000		26130000000
	5114700000	5022300000		26127000000
	4433700000	5021900000		26127000000
	5094900000	5020900000		26125000000
	4262000000	5020400000		26121000000
	4501700000	5019500000		26119000000
	3714700000	5018200000		26119000000
	4800500000	5017000000		26117000000
	5077200000	5016000000		26114000000
	5010000000	5015200000		26110000000
	4908000000	5014500000		26110000000
	5163100000	5013900000		26108000000
	4164700000	5009900000		26106000000
	4555700000	5009000000		26104000000
	5393500000	5006900000		26104000000
	5429900000	5006100000		26101000000
	5037800000	5003500000		26101000000
	4480500000	5001000000		26099000000
	4120000000	5000800000		26099000000
	3056200000	4998200000		26097000000
	3170200000	4994200000		26095000000
	3275200000	4991200000		26095000000
	3575700000	4990600000		26090000000
	4147900000	4989900000		26090000000
	4032100000	4989700000		26090000000
	4412800000	4988400000		26090000000
	4482100000	4988200000		26080000000
	4402800000	4988100000		26080000000
	4388700000	4986600000		26077000000
	4016200000	4985400000		26073000000
	3840600000	4985000000		26073000000
	5033100000	4984400000		26073000000
	4565300000	4983100000		26073000000
	4518500000	4981600000		26073000000
	5192500000	4981000000		26067000000
	4228800000	4980300000		26064000000
	4863600000	4979600000		26064000000
	4541100000	4979400000		26062000000
	4287800000	4978900000		26062000000
	3839600000	4975400000		26058000000
	3781900000	4975400000		26054000000
	4335000000	4974200000		26054000000
	4180900000	4972400000		26054000000
	4818400000	4971900000		26054000000
	4123200000	4971900000		26054000000
	3658300000	4969900000		26054000000
	3792300000	4969800000		26054000000
	3399500000	4968300000		26054000000
	3526200000	4967900000		26054000000
	3817400000	4963900000		26054000000
	3022200000	4963400000		26054000000
	3757900000	4960800000		26054000000
	4407400000	4959300000		26054000000
	4135400000	4959200000		26054000000
	4309000000	4958100000		26054000000
	5213800000	4957900000		26054000000
	5242400000	4953000000		26054000000
	5742500000	4952700000		26054000000
	4791100000	4951800000		26054000000
	4277000000	4951200000		26054000000
	3691700000	4950800000		26054000000
	3769700000	4950800000		26054000000
	4751800000	4948100000		26054000000
	3444800000	4948100000		26054000000
	3125500000	4948000000		26054000000
	3834700000	4946700000		26054000000
	4884500000	4946200000		26054000000
	4596600000	4946100000		26054000000
	4910600000	4945400000		26054000000
	5059000000	4943400000		26054000000
	5340200000	4943400000		26054000000
	5608300000	4942400000		26054000000
	5778700000	4942400000		26054000000
	5613900000	4941100000		26054000000
	5141000000	4941100000		26054000000
	4969100000	4940400000		26054000000
	5669300000	4939300000		26054000000
	4351900000	4936900000		26054000000
	4499800000	4936500000		26054000000
	3692700000	4935500000		26054000000
	4716400000	4933600000		26054000000
	4810800000	4932300000		26054000000
	4712400000	4931900000		26054000000
	5094800000	4931400000		26054000000
	6073800000	4928200000		26054000000
	6023300000	4927600000		26054000000
	5478600000	4926500000		26054000000
	5308200000	4926200000		26054000000
	5127000000	4924700000		26054000000
	5056600000	4923200000		26054000000
	4734800000	4921000000		26054000000
	4782500000	4919800000		26054000000
	4757300000	4918400000		26054000000
	4612100000	4917500000		26054000000
	4488300000	4916100000		26054000000
	3523000000	4915900000		26054000000
	4332100000	4915200000		26054000000
	5658300000	4912400000		26054000000
	4354100000	4909600000		26054000000
	4133700000	4909300000		26054000000
	4340100000	4908600000		26054000000
	4702700000	4907400000		26054000000
	3984400000	4906800000		26054000000
	3582900000	4905300000		26054000000
	4098400000	4901700000		26054000000
	4013800000	4901400000		26054000000
	3672200000	4901200000		26054000000
	3380200000	4900800000		26054000000
	3385200000	4900800000		26051000000
	4038600000	4900100000		26045000000
	3886000000	4899500000		26043000000
	3865900000	4899500000		26043000000
	3839800000	4899400000		26038000000
	3406700000	4899300000		26038000000
	4450900000	4898000000		26036000000
	5264600000	4897900000		26036000000
	4857700000	4897300000		26036000000
	4467900000	4897100000		26032000000
	5313100000	4895400000		26032000000
	5467900000	4895300000		26032000000
	4483200000	4894900000		26027000000
	3643600000	4894100000		26027000000
	3503800000	4890900000		26027000000
	3317400000	4890400000		26025000000
	3292700000	4890200000		26021000000
	3447000000	4889400000		26021000000
	3708800000	4887200000		26019000000
	4239900000	4886600000		26019000000
	3497500000	4884100000		26017000000
	3986400000	4882300000		26017000000
	4795600000	4877600000		26017000000
	4570900000	4877100000		26017000000
	4499500000	4877100000		26012000000
	4497200000	4875200000		26010000000
	3581200000	4874700000		26008000000
	4250500000	4874600000		26008000000
	3454000000	4873700000		26006000000
	3289800000	4873400000		25991000000
	4232200000	4866900000		25991000000
	3563300000	4866600000		25986000000
	4736700000	4866600000		25986000000
	4584300000	4864500000		25986000000
	3943200000	4863700000		25986000000
	4541700000	4863300000		25984000000
	5161200000	4861600000		25984000000
	3931500000	4860500000		25984000000
	3905900000	4860100000		25982000000
	4903400000	4858600000		25977000000
	4682000000	4858500000		25977000000
	4589100000	4857300000		25975000000
	4824000000	4857100000		25975000000
	4534200000	4856400000		25971000000
	4737400000	4855300000		25969000000
	4744000000	4855200000		25967000000
	4449000000	4852800000		25967000000
	4788400000	4852700000		25967000000
	5491800000	4852700000		25964000000
	5240700000	4852600000		25962000000
	4756000000	4852200000		25960000000
	4867800000	4851500000		25958000000
	4880200000	4850900000		25958000000
	3954500000	4850700000		25958000000
	3393000000	4850600000		25951000000
	3633500000	4850000000		25949000000
	4565000000	4849500000		25947000000
	4013600000	4849000000		25947000000
	4864200000	4848600000		25947000000
	4589200000	4847300000		25947000000
	4494800000	4845000000		25945000000
	4137500000	4844800000		25945000000
	4630600000	4844100000		25938000000
	4889200000	4843800000		25938000000
	3421900000	4842900000		25936000000
	3581700000	4842500000		25936000000
	3819800000	4841000000		25936000000
	3477000000	4837100000		25936000000
	4287200000	4836300000		25934000000
	4378600000	4836300000		25930000000
	4769500000	4835700000		25930000000
	4496000000	4834300000		25930000000
	5150900000	4833800000		25930000000
	4682900000	4832500000		25928000000
	4333400000	4831600000		25928000000
	4766100000	4831300000		25928000000
	4340400000	4829900000		25928000000
	3921900000	4829100000		25925000000
	3671900000	4826800000		25925000000
	4695100000	4824200000		25921000000
	4320000000	4823200000		25921000000
	4250000000	4822900000		25921000000
	3566500000	4822800000		25917000000
	5402600000	4821200000		25914000000
	4760500000	4820700000		25912000000
	4484000000	4818100000		25912000000
	5095800000	4817800000		25908000000
	4923300000	4817500000		25906000000
	3369000000	4816500000		25906000000
	3741100000	4815400000		25899000000
	4191200000	4812500000		25899000000
	3516000000	4810900000		25893000000
	3166900000	4808700000		25893000000
	3085900000	4807900000		25893000000
	3080600000	4806700000		25891000000
	3956400000	4806600000		25888000000
	4673600000	4806500000		25888000000
	4887300000	4805600000		25888000000
	4004100000	4805600000		25884000000
	4705800000	4799400000		25880000000
	4865500000	4797000000		25880000000
	4910500000	4795600000		25875000000
	4350100000	4793000000		25875000000
	4306000000	4791000000		25871000000
	3560500000	4790900000		25871000000
	4865600000	4790100000		25869000000
	5100800000	4789900000		25862000000
	5288300000	4788400000		25862000000
	6057400000	4787900000		25862000000
	5797800000	4787900000		25860000000
	4799500000	4787800000		25860000000
	4018300000	4785400000		25854000000
	3873900000	4785000000		25854000000
	4762300000	4782200000		25851000000
	4114000000	4780800000		25849000000
	3161400000	4780500000		25843000000
	3600000000	4780500000		25838000000
	4467000000	4780400000		25836000000
	4790900000	4779800000		25830000000
	5113500000	4779400000		25830000000
	5277900000	4777600000		25825000000
	5027400000	4776600000		25810000000
	4914300000	4775700000		25810000000
	5936000000	4775000000		25810000000
	5682700000	4774000000		25810000000
	5753800000	4773900000		25808000000
	5309800000	4773300000		25804000000
	5133100000	4771500000		25804000000
	5230300000	4770600000		25804000000
	4807000000	4770500000		25804000000
	3665500000	4767000000		25804000000
	2982300000	4765900000		25795000000
	3226400000	4765100000		25795000000
	3270900000	4764400000		25791000000
	3933100000	4763500000		25786000000
	4023400000	4761400000		25784000000
	4030600000	4761000000		25784000000
	5185700000	4759900000		25784000000
	4760600000	4758600000		25782000000
	4279700000	4757400000		25780000000
	3553000000	4755800000		25780000000
	4245500000	4755600000		25778000000
	3322000000	4754900000		25778000000
	3086500000	4753100000		25778000000
	3226300000	4751800000		25773000000
	3226500000	4748600000		25773000000
	3782900000	4748100000		25773000000
	4415100000	4747800000		25773000000
	4132000000	4747700000		25771000000
	4756800000	4747200000		25771000000
	3677800000	4747200000		25769000000
	3879400000	4746800000		25767000000
	4394500000	4746600000		25767000000
	4991300000	4746100000		25765000000
	5213900000	4746000000		25762000000
	5228400000	4744500000		25760000000
	4582000000	4744500000		25760000000
	5403600000	4743700000		25758000000
	5098300000	4743100000		25756000000
	4813100000	4740800000		25754000000
	3698200000	4739500000		25754000000
	4137600000	4739100000		25754000000
	4022300000	4738900000		25754000000
	4096200000	4737900000		25754000000
	4225700000	4737800000		25751000000
	4046100000	4737500000		25751000000
	3238500000	4737400000		25751000000
	3061200000	4736800000		25751000000
	3160300000	4732900000		25751000000
	3515800000	4732400000		25751000000
	2735900000	4729800000		25749000000
	3400600000	4729200000		25749000000
	3601000000	4729100000		25747000000
	3422900000	4728000000		25747000000
	3739500000	4727400000		25747000000
	4526100000	4726900000		25745000000
	4551000000	4726600000		25743000000
	5180800000	4726200000		25743000000
	4639700000	4724000000		25738000000
	4871800000	4723600000		25738000000
	4816100000	4723100000		25738000000
	5074800000	4722600000		25736000000
	5204100000	4722300000		25736000000
	5572700000	4719600000		25734000000
	5488300000	4719600000		25734000000
	4581300000	4718500000		25734000000
	4579600000	4717800000		25734000000
	4377500000	4717600000		25732000000
	3339600000	4716500000		25732000000
	4127100000	4716400000		25732000000
	5199500000	4715800000		25730000000
	4864200000	4713300000		25730000000
	4519800000	4713200000		25730000000
	4965100000	4711900000		25728000000
	5248100000	4710000000		25728000000
	4908100000	4709200000		25725000000
	5253100000	4708600000		25725000000
	5093800000	4707300000		25721000000
	4981400000	4704900000		25721000000
	5187000000	4704600000		25721000000
	5592000000	4704000000		25721000000
	5306600000	4703500000		25717000000
	5338600000	4703400000		25717000000
	4643000000	4702800000		25717000000
	4422500000	4701900000		25717000000
	4860900000	4701700000		25717000000
	5028700000	4700500000		25717000000
	4434200000	4699700000		25717000000
	3888000000	4699400000		25715000000
	3323400000	4699300000		25715000000
	3153700000	4699200000		25710000000
	3352800000	4698700000		25710000000
	3844100000	4698200000		25708000000
	3849300000	4698000000		25708000000
	3498500000	4697200000		25708000000
	4565100000	4697200000		25706000000
	4105500000	4696800000		25704000000
	3574400000	4696500000		25699000000
	3329800000	4696300000		25699000000
	3683800000	4694000000		25699000000
	3435400000	4693000000		25697000000
	3707100000	4691900000		25693000000
	3138300000	4691200000		25693000000
	3522800000	4690200000		25693000000
	4104800000	4690200000		25691000000
	3826400000	4690000000		25691000000
	4169500000	4689800000		25688000000
	4422100000	4689700000		25686000000
	3738900000	4689100000		25686000000
	4084600000	4689100000		25684000000
	5230300000	4688600000		25684000000
	5215500000	4688300000		25682000000
	4728600000	4688100000		25680000000
	4855500000	4688100000		25678000000
	4778200000	4686900000		25675000000
	4864500000	4685400000		25675000000
	4856700000	4685100000		25671000000
	3775100000	4685100000		25667000000
	3148500000	4684900000		25665000000
	3403700000	4684800000		25665000000
	4063300000	4684500000		25658000000
	3962100000	4683900000		25656000000
	3726500000	4683600000		25656000000
	3565600000	4683600000		25647000000
	2811200000	4683300000		25647000000
	2944200000	4681700000		25647000000
	3548300000	4680700000		25647000000
	4421500000	4678700000		25647000000
	3283800000	4678600000		25647000000
	3266100000	4678200000		25647000000
	4397600000	4677200000		25643000000
	3634200000	4676700000		25643000000
	4173900000	4675900000		25641000000
	5074300000	4674900000		25639000000
	4926500000	4674800000		25639000000
	4824200000	4674600000		25636000000
	4891400000	4674100000		25632000000
	4893100000	4673700000		25632000000
	5076700000	4673400000		25632000000
	5173900000	4668500000		25632000000
	4569400000	4668000000		25632000000
	4342000000	4667700000		25630000000
	4499800000	4667500000		25630000000
	4036800000	4667200000		25630000000
	3438000000	4664600000		25625000000
	4431800000	4663700000		25623000000
	3652700000	4663700000		25623000000
	3795100000	4663700000		25623000000
	4226000000	4662700000		25623000000
	4867800000	4662100000		25623000000
	5112500000	4660500000		25621000000
	5070100000	4660000000		25621000000
	4908300000	4660000000		25617000000
	5182500000	4659100000		25617000000
	4772300000	4658300000		25617000000
	4758600000	4657200000		25615000000
	5001500000	4656400000		25615000000
	4339600000	4654100000		25608000000
	3873800000	4653700000		25608000000
	3668300000	4653200000		25608000000
	4126300000	4652200000		25608000000
	3048100000	4652100000		25606000000
	3205200000	4648900000		25606000000
	3498900000	4648400000		25604000000
	4050300000	4647900000		25602000000
	4165800000	4647900000		25602000000
	3852400000	4647700000		25602000000
	3690800000	4645900000		25599000000
	3705100000	4645500000		25599000000
	3720500000	4645200000		25599000000
	3294100000	4644700000		25599000000
	4190300000	4644600000		25597000000
	5172600000	4644000000		25593000000
	4855000000	4643700000		25593000000
	4656600000	4642500000		25591000000
	4370400000	4642200000		25591000000
	3876300000	4642200000		25589000000
	3760800000	4641300000		25589000000
	4616700000	4640000000		25586000000
	5436900000	4639600000		25586000000
	4903500000	4639200000		25586000000
	4011200000	4638900000		25586000000
	3160100000	4638900000		25584000000
	4155000000	4638400000		25584000000
	5420300000	4638200000		25584000000
	4171200000	4637500000		25580000000
	3963900000	4637200000		25580000000
	3821400000	4637100000		25578000000
	3552800000	4637000000		25573000000
	4996100000	4636300000		25573000000
	4823600000	4635600000		25571000000
	3808300000	4634900000		25569000000
	3478100000	4634300000		25569000000
	3409900000	4634300000		25565000000
	4006900000	4634200000		25565000000
	3877500000	4633800000		25565000000
	3179300000	4633000000		25565000000
	3772200000	4632800000		25562000000
	3782800000	4632100000		25560000000
	3496100000	4632000000		25560000000
	3647600000	4630400000		25560000000
	3038100000	4629200000		25558000000
	3040700000	4627700000		25556000000
	3169400000	4627100000		25554000000
	4299900000	4626700000		25554000000
	3964800000	4626100000		25552000000
	4147200000	4625500000		25552000000
	4873100000	4622800000		25549000000
	4793200000	4622300000		25549000000
	4739700000	4621900000		25549000000
	5171600000	4621700000		25549000000
	5451700000	4621600000		25549000000
	5434900000	4621600000		25549000000
	5440100000	4620700000		25545000000
	4779500000	4618400000		25545000000
	4300900000	4618400000		25545000000
	3962700000	4618400000		25545000000
	4534500000	4618000000		25543000000
	4491400000	4617300000		25543000000
	4616700000	4617300000		25543000000
	4431000000	4616900000		25539000000
	3941100000	4616700000		25539000000
	3908300000	4616400000		25536000000
	5392900000	4615500000		25534000000
	4855100000	4615500000		25534000000
	4386800000	4614800000		25532000000
	5190100000	4613600000		25532000000
	4562300000	4613600000		25530000000
	3825300000	4613300000		25530000000
	3701100000	4612400000		25530000000
	4387700000	4612300000		25528000000
	4566600000	4611200000		25526000000
	4503100000	4610400000		25526000000
	3903500000	4609500000		25523000000
	4001800000	4609300000		25521000000
	3869400000	4608800000		25521000000
	3549400000	4608200000		25521000000
	3336700000	4608000000		25521000000
	4271600000	4608000000		25519000000
	3458000000	4608000000		25510000000
	3312100000	4607400000		25508000000
	3643300000	4607000000		25508000000
	4867200000	4606400000		25508000000
	4368800000	4605500000		25504000000
	4225100000	4605100000		25502000000
	4382100000	4605100000		25502000000
	5018300000	4604200000		25502000000
	3518100000	4604200000		25497000000
	4233500000	4604000000		25497000000
	4173300000	4603800000		25497000000
	3873500000	4603800000		25497000000
	3124600000	4603400000		25497000000
	3702600000	4602800000		25491000000
	4457300000	4601600000		25489000000
	4588500000	4601000000		25489000000
	4173400000	4600600000		25486000000
	5175800000	4599600000		25484000000
	4091000000	4599500000		25484000000
	3140700000	4599300000		25484000000
	3697700000	4598400000		25484000000
	4290700000	4598000000		25484000000
	3821200000	4596900000		25484000000
	3970100000	4596200000		25482000000
	3652400000	4594200000		25482000000
	3376700000	4593100000		25482000000
	4058500000	4592200000		25480000000
	3729800000	4591600000		25480000000
	3898600000	4591100000		25480000000
	3678800000	4589000000		25478000000
	3067400000	4588600000		25476000000
	3066200000	4588500000		25476000000
	3446500000	4587600000		25476000000
	3662500000	4586200000		25473000000
	3626500000	4585800000		25471000000
	3643100000	4584700000		25471000000
	4293100000	4583900000		25467000000
	4985700000	4582400000		25467000000
	5518400000	4581700000		25467000000
	4955800000	4581700000		25467000000
	4826100000	4580900000		25467000000
	4561700000	4580800000		25467000000
	4392300000	4580400000		25465000000
	4809300000	4580200000		25462000000
	5045200000	4580200000		25462000000
	5099400000	4580200000		25460000000
	4981700000	4579900000		25460000000
	4947400000	4579400000		25458000000
	5282200000	4578100000		25458000000
	5490200000	4577800000		25456000000
	5054000000	4577700000		25456000000
	4736900000	4577400000		25456000000
	4303400000	4576900000		25452000000
	4645300000	4576800000		25452000000
	3864000000	4576300000		25452000000
	3455400000	4576100000		25445000000
	4247500000	4576000000		25443000000
	4497100000	4574500000		25443000000
	4736900000	4573500000		25443000000
	5287200000	4572900000		25441000000
	4138100000	4572600000		25441000000
	3656400000	4571400000		25441000000
	4098200000	4571100000		25436000000
	4939800000	4570600000		25434000000
	5759300000	4570400000		25434000000
	4711900000	4570200000		25434000000
	4650400000	4570100000		25434000000
	4601800000	4569400000		25434000000
	3887900000	4569300000		25434000000
	4964400000	4569200000		25434000000
	4416800000	4569100000		25434000000
	4292300000	4569000000		25434000000
	4242200000	4567800000		25434000000
	4727200000	4567700000		25434000000
	4374500000	4567600000		25434000000
	4749300000	4567200000		25434000000
	4666500000	4567100000		25434000000
	5078900000	4566700000		25434000000
	5109700000	4566600000		25434000000
	5239700000	4564700000		25434000000
	4964900000	4564600000		25434000000
	4382900000	4563500000		25434000000
	4270000000	4563500000		25434000000
	4441000000	4561900000		25434000000
	4204800000	4561800000		25434000000
	3346800000	4561400000		25434000000
	3825100000	4561000000		25434000000
	4207200000	4559200000		25434000000
	3481300000	4559200000		25434000000
	3429300000	4559000000		25434000000
	3379100000	4556800000		25434000000
	3840600000	4556100000		25434000000
	5437500000	4556100000		25434000000
	5987700000	4556000000		25434000000
	5463500000	4555900000		25434000000
	3765800000	4554000000		25434000000
	4224800000	4553800000		25434000000
	4401500000	4552700000		25434000000
	3421600000	4551800000		25434000000
	3496000000	4550500000		25434000000
	3392700000	4549300000		25434000000
	4285000000	4549000000		25434000000
	3859100000	4549000000		25434000000
	4408200000	4548500000		25434000000
	4097000000	4548000000		25434000000
	3848600000	4547400000		25434000000
	3349300000	4546700000		25434000000
	3038300000	4546300000		25434000000
	3328300000	4546200000		25434000000
	3223900000	4545900000		25434000000
	3360800000	4545700000		25434000000
	4271200000	4545400000		25434000000
	4988800000	4544800000		25434000000
	5232700000	4544800000		25434000000
	4871200000	4544100000		25434000000
	5253200000	4543700000		25434000000
	4921600000	4543600000		25434000000
	4704800000	4543200000		25434000000
	4771100000	4542500000		25434000000
	4838000000	4542200000		25434000000
	5162000000	4542200000		25434000000
	5123700000	4540300000		25434000000
	5079800000	4539900000		25434000000
	5558300000	4539700000		25434000000
	5519100000	4539300000		25434000000
	4727000000	4539200000		25434000000
	4154600000	4538700000		25434000000
	3421500000	4538400000		25434000000
	4797500000	4538400000		25434000000
	3985100000	4538100000		25434000000
	3322100000	4537800000		25434000000
	4060900000	4537200000		25434000000
	4148500000	4537100000		25434000000
	4311900000	4537000000		25434000000
	5231100000	4537000000		25434000000
	4654800000	4536300000		25434000000
	4697900000	4536200000		25434000000
	4136300000	4535900000		25434000000
	3536400000	4535600000		25434000000
	3608000000	4535500000		25434000000
	4288800000	4535400000		25434000000
	4761500000	4535400000		25434000000
	4380200000	4535300000		25434000000
	4252200000	4534900000		25434000000
	3714000000	4534800000		25434000000
	4372400000	4534300000		25434000000
	4086500000	4534100000		25434000000
	5142800000	4531500000		25434000000
	4863400000	4531400000		25434000000
	4629800000	4531300000		25432000000
	4823700000	4529600000		25432000000
	5060900000	4529100000		25430000000
	5160000000	4528800000		25430000000
	5392400000	4528100000		25430000000
	5611300000	4527900000		25428000000
	5109900000	4527400000		25428000000
	5104700000	4527100000		25428000000
	5167900000	4527000000		25428000000
	5040000000	4526800000		25428000000
	4992800000	4526400000		25428000000
	4611800000	4525900000		25426000000
	4800600000	4525700000		25426000000
	4875600000	4524600000		25423000000
	3801200000	4524400000		25423000000
	3885100000	4524400000		25423000000
	5556200000	4523900000		25421000000
	5020000000	4523800000		25421000000
	5597800000	4523100000		25421000000
	6166800000	4522700000		25419000000
	5593200000	4522500000		25419000000
	4322600000	4522500000		25419000000
	3678000000	4519000000		25419000000
	3293500000	4518900000		25417000000
	3866200000	4518900000		25417000000
	3664600000	4518100000		25417000000
	3918800000	4517600000		25408000000
	3183100000	4517500000		25408000000
	3612000000	4517200000		25408000000
	3780600000	4517000000		25406000000
	4469000000	4516400000		25406000000
	4509700000	4515700000		25406000000
	4256000000	4513800000		25406000000
	4066100000	4513200000		25404000000
	4077000000	4512800000		25404000000
	2954800000	4512200000		25404000000
	3129000000	4512000000		25404000000
	3778600000	4511900000		25404000000
	4565600000	4511900000		25404000000
	4993300000	4511600000		25402000000
	5507000000	4511000000		25402000000
	5290400000	4510700000		25399000000
	5095900000	4510500000		25399000000
	4939100000	4509300000		25397000000
	4899600000	4508900000		25395000000
	4932600000	4508400000		25395000000
	5325600000	4507600000		25391000000
	5255000000	4507300000		25391000000
	4543500000	4506100000		25391000000
	4893100000	4506000000		25391000000
	4969100000	4505900000		25389000000
	4536400000	4505700000		25386000000
	4382100000	4505300000		25386000000
	3776300000	4504700000		25386000000
	4284800000	4504400000		25386000000
	3650700000	4504400000		25386000000
	3256000000	4504100000		25384000000
	3776600000	4503900000		25384000000
	5542400000	4503500000		25384000000
	4630000000	4503300000		25382000000
	4130100000	4503100000		25382000000
	4186800000	4503100000		25382000000
	5038800000	4502800000		25380000000
	3706500000	4502700000		25378000000
	3977400000	4502600000		25378000000
	3803400000	4502500000		25376000000
	3010000000	4502400000		25373000000
	3409100000	4502400000		25373000000
	3966300000	4501900000		25373000000
	4673000000	4501700000		25371000000
	3952200000	4501700000		25371000000
	3815000000	4501200000		25371000000
	3588200000	4500900000		25369000000
	4122200000	4500800000		25369000000
	4662200000	4500800000		25369000000
	3562700000	4500500000		25369000000
	4371800000	4500500000		25367000000
	5234300000	4500400000		25367000000
	4465500000	4499800000		25365000000
	4817000000	4499200000		25365000000
	4283800000	4498700000		25363000000
	4132400000	4498600000		25360000000
	4234000000	4498100000		25360000000
	3305700000	4497900000		25358000000
	4525600000	4497900000		25356000000
	6165200000	4497800000		25356000000
	6142300000	4497700000		25356000000
	5050300000	4497700000		25352000000
	4274000000	4497700000		25352000000
	4166000000	4496900000		25352000000
	3403000000	4495300000		25350000000
	4179600000	4495300000		25350000000
	4531500000	4495100000		25350000000
	4982400000	4494500000		25350000000
	4545900000	4494200000		25350000000
	4144800000	4494200000		25347000000
	3901500000	4494100000		25347000000
	4890600000	4494100000		25347000000
	3835500000	4494000000		25336000000
	3813100000	4493600000		25334000000
	3472100000	4493300000		25334000000
	3880800000	4493300000		25334000000
	3519400000	4493200000		25332000000
	3668900000	4492900000		25332000000
	4382600000	4492700000		25332000000
	3869300000	4492500000		25332000000
	3789200000	4492300000		25332000000
	4129900000	4492200000		25330000000
	4705400000	4491400000		25330000000
	4789700000	4491400000		25330000000
	4516400000	4490900000		25330000000
	5114800000	4490800000		25328000000
	4639900000	4490100000		25328000000
	4827900000	4490100000		25328000000
	4613100000	4489900000		25326000000
	4847200000	4488500000		25323000000
	5055700000	4487600000		25321000000
	5156700000	4487000000		25321000000
	4646000000	4485300000		25321000000
	4952900000	4485100000		25321000000
	5325400000	4485100000		25321000000
	5428100000	4484200000		25321000000
	5300200000	4484000000		25319000000
	5544100000	4482500000		25319000000
	5366600000	4482200000		25319000000
	4966300000	4482100000		25319000000
	4507300000	4482000000		25317000000
	4602500000	4481800000		25317000000
	4303400000	4480800000		25315000000
	3991300000	4480800000		25315000000
	3645800000	4480200000		25313000000
	3349900000	4479600000		25313000000
	3554500000	4479500000		25313000000
	4434500000	4479200000		25310000000
	3701800000	4478800000		25308000000
	3832100000	4478700000		25308000000
	3429600000	4477800000		25308000000
	3668300000	4477700000		25308000000
	3413900000	4477700000		25306000000
	3271000000	4477400000		25306000000
	4254700000	4477400000		25304000000
	3716100000	4476900000		25304000000
	3618400000	4475700000		25304000000
	3929200000	4475500000		25302000000
	3119100000	4475400000		25300000000
	3433800000	4475300000		25300000000
	4445400000	4474700000		25300000000
	4958400000	4474500000		25297000000
	4823900000	4473700000		25293000000
	4288000000	4473100000		25291000000
	4393600000	4473100000		25291000000
	4221600000	4472600000		25289000000
	5381400000	4472500000		25289000000
	4260000000	4472300000		25289000000
	4449700000	4472100000		25286000000
	3992700000	4471900000		25286000000
	4849200000	4470900000		25284000000
	4694400000	4469500000		25284000000
	4631900000	4468800000		25284000000
	4507200000	4468800000		25284000000
	3553500000	4468700000		25282000000
	3173600000	4468600000		25280000000
	4489900000	4468500000		25280000000
	3887500000	4468300000		25280000000
	2948200000	4468300000		25280000000
	3440000000	4467600000		25278000000
	3836100000	4466300000		25278000000
	3526600000	4465900000		25278000000
	3174400000	4465800000		25273000000
	3659000000	4465800000		25273000000
	4132700000	4465400000		25273000000
	4242200000	4465000000		25273000000
	3453200000	4465000000		25273000000
	3405700000	4465000000		25271000000
	4701400000	4464900000		25271000000
	4736500000	4464500000		25271000000
	3791900000	4463800000		25267000000
	3511400000	4463400000		25267000000
	3542900000	4463400000		25267000000
	5074600000	4463300000		25265000000
	3433200000	4463000000		25263000000
	3501800000	4463000000		25263000000
	4262600000	4462700000		25263000000
	4513100000	4462100000		25263000000
	4185800000	4461400000		25263000000
	4238400000	4461400000		25263000000
	4668800000	4460700000		25260000000
	4963500000	4460100000		25260000000
	4899700000	4459300000		25258000000
	4814400000	4458400000		25258000000
	5017400000	4458300000		25256000000
	5074700000	4458100000		25256000000
	4760300000	4457800000		25254000000
	4680400000	4457600000		25254000000
	4659100000	4457400000		25252000000
	5269900000	4457400000		25247000000
	4908300000	4457300000		25247000000
	4916000000	4456600000		25247000000
	4484500000	4456500000		25245000000
	4407500000	4454100000		25241000000
	4039000000	4454000000		25241000000
	3739500000	4453800000		25241000000
	4800800000	4453800000		25241000000
	5081500000	4453600000		25239000000
	5139400000	4452800000		25239000000
	4782500000	4452300000		25239000000
	4401800000	4452200000		25239000000
	4099600000	4452200000		25239000000
	4279700000	4452200000		25239000000
	3230900000	4451600000		25234000000
	3261000000	4451600000		25234000000
	3515500000	4451100000		25234000000
	4309200000	4450900000		25232000000
	3935400000	4450600000		25228000000
	3061200000	4449900000		25223000000
	3386500000	4449900000		25223000000
	3426100000	4448900000		25221000000
	3650300000	4448600000		25221000000
	4748600000	4448000000		25221000000
	4580900000	4447500000		25221000000
	4258200000	4447500000		25219000000
	5265200000	4447400000		25219000000
	5811800000	4447300000		25219000000
	5425500000	4447300000		25219000000
	5971900000	4447100000		25219000000
	4719700000	4447000000		25219000000
	4895100000	4446600000		25219000000
	4946700000	4446100000		25219000000
	4081900000	4445900000		25217000000
	3328100000	4445800000		25217000000
	3847200000	4444900000		25217000000
	3765400000	4444500000		25215000000
	4882900000	4444400000		25213000000
	4369800000	4444100000		25213000000
	4803100000	4443800000		25213000000
	4075300000	4442500000		25213000000
	3720300000	4442000000		25213000000
	3623400000	4441800000		25213000000
	4468100000	4441800000		25210000000
	5157700000	4441500000		25210000000
	4342700000	4441500000		25210000000
	4319300000	4440900000		25210000000
	3278500000	4440900000		25208000000
	3153000000	4440000000		25208000000
	3493600000	4439900000		25208000000
	4273700000	4438800000		25208000000
	4214800000	4438300000		25208000000
	4271800000	4437800000		25208000000
	5232300000	4437700000		25206000000
	4358700000	4437300000		25206000000
	3834600000	4436900000		25206000000
	4163100000	4435700000		25206000000
	4354000000	4435500000		25206000000
	3919900000	4435500000		25206000000
	4051900000	4435200000		25204000000
	5006900000	4435100000		25202000000
	3824200000	4434800000		25202000000
	3244100000	4434700000		25200000000
	4288200000	4434400000		25200000000
	4459700000	4434400000		25200000000
	4700700000	4434100000		25200000000
	3899200000	4433800000		25200000000
	4055300000	4433800000		25195000000
	4770100000	4432600000		25195000000
	5000000000	4431200000		25193000000
	5083400000	4431200000		25193000000
	4918100000	4431000000		25193000000
	4980500000	4430500000		25193000000
	4993800000	4430400000		25193000000
	4925900000	4430400000		25191000000
	4732700000	4430200000		25191000000
	4058300000	4428900000		25187000000
	3698000000	4428800000		25187000000
	4779400000	4428000000		25187000000
	4551600000	4427900000		25187000000
	4240800000	4427400000		25187000000
	3401800000	4427400000		25187000000
	3840900000	4427300000		25184000000
	3637600000	4426400000		25184000000
	3739400000	4426400000		25182000000
	4916800000	4425500000		25182000000
	4650800000	4425400000		25182000000
	3768400000	4425000000		25182000000
	2998300000	4424800000		25176000000
	3850100000	4424700000		25176000000
	3874200000	4424500000		25176000000
	3780000000	4424200000		25173000000
	3810700000	4423900000		25173000000
	2994400000	4423600000		25173000000
	3542500000	4423500000		25173000000
	3292900000	4423200000		25171000000
	3448000000	4423000000		25169000000
	2900100000	4422900000		25169000000
	3758500000	4422600000		25169000000
	5373800000	4422400000		25169000000
	5750400000	4422100000		25167000000
	6034300000	4421800000		25165000000
	5202600000	4421700000		25165000000
	3921600000	4421700000		25165000000
	3841300000	4421500000		25165000000
	4003900000	4421500000		25165000000
	3278200000	4421200000		25165000000
	3483600000	4420700000		25163000000
	4179800000	4420300000		25163000000
	4562800000	4420200000		25163000000
	3728000000	4420000000		25163000000
	3159200000	4419700000		25163000000
	3181100000	4419600000		25163000000
	4343100000	4419600000		25163000000
	5718500000	4419000000		25160000000
	5537900000	4418900000		25160000000
	5008900000	4418900000		25158000000
	4308100000	4418500000		25158000000
	3942700000	4418400000		25158000000
	5030100000	4418000000		25158000000
	4339200000	4417800000		25158000000
	4398800000	4417100000		25156000000
	4362900000	4416700000		25152000000
	4100300000	4416000000		25152000000
	3797500000	4414600000		25152000000
	4296300000	4414500000		25150000000
	3997900000	4414400000		25150000000
	3672600000	4414000000		25147000000
	3952200000	4413400000		25147000000
	3976700000	4413300000		25147000000
	4621300000	4412900000		25147000000
	4913800000	4412500000		25145000000
	5732200000	4412400000		25145000000
	5432800000	4412000000		25145000000
	4615300000	4411800000		25141000000
	4043900000	4411500000		25141000000
	3761200000	4411100000		25141000000
	4156200000	4410200000		25141000000
	4069900000	4410100000		25141000000
	3793700000	4409300000		25139000000
	3559100000	4408900000		25139000000
	5052200000	4407800000		25137000000
	4806000000	4407500000		25134000000
	5018200000	4407100000		25134000000
	4076300000	4406500000		25132000000
	5170500000	4405900000		25132000000
	4791800000	4405700000		25132000000
	4810700000	4405500000		25132000000
	4933900000	4405100000		25132000000
	4841000000	4404500000		25130000000
	5154700000	4404000000		25130000000
	5238900000	4404000000		25128000000
	4698000000	4403900000		25128000000
	4088700000	4403400000		25128000000
	3976400000	4403000000		25126000000
	3603700000	4402600000		25126000000
	4079300000	4402600000		25126000000
	3641100000	4402000000		25126000000
	3471900000	4402000000		25126000000
	3795900000	4401900000		25126000000
	3849400000	4401800000		25126000000
	4046300000	4401300000		25124000000
	5112400000	4401300000		25124000000
	4118700000	4401100000		25124000000
	3763300000	4401000000		25124000000
	3365700000	4400900000		25121000000
	2963700000	4400500000		25119000000
	3206100000	4400400000		25119000000
	3386400000	4400200000		25117000000
	2747600000	4400100000		25117000000
	3073000000	4400000000		25117000000
	3298100000	4399500000		25117000000
	3443800000	4399000000		25115000000
	3554700000	4399000000		25113000000
	5386800000	4398700000		25113000000
	6118600000	4398500000		25110000000
	5504900000	4398400000		25110000000
	5176500000	4398000000		25108000000
	4803300000	4397700000		25108000000
	4673900000	4397600000		25108000000
	3821700000	4397500000		25108000000
	3570700000	4397300000		25108000000
	3104300000	4397100000		25108000000
	3724200000	4397000000		25108000000
	3550600000	4397000000		25106000000
	3489100000	4396700000		25106000000
	4063600000	4396700000		25106000000
	4388700000	4396000000		25106000000
	4404800000	4395700000		25104000000
	4506900000	4395300000		25104000000
	4476000000	4395300000		25104000000
	4053800000	4395000000		25104000000
	3802200000	4395000000		25104000000
	3522500000	4394800000		25104000000
	4549900000	4394800000		25104000000
	3398900000	4394200000		25104000000
	3401300000	4394000000		25102000000
	4241800000	4394000000		25102000000
	4530600000	4393600000		25102000000
	3588100000	4393400000		25102000000
	3653200000	4393300000		25100000000
	4011800000	4393100000		25100000000
	3803700000	4392900000		25097000000
	3698800000	4392300000		25097000000
	3481200000	4392200000		25097000000
	3898500000	4392200000		25097000000
	3871600000	4392000000		25097000000
	4733500000	4392000000		25095000000
	4600200000	4391500000		25093000000
	4523500000	4391300000		25093000000
	4712600000	4391000000		25093000000
	5043200000	4390900000		25093000000
	4541300000	4389800000		25093000000
	3665200000	4389500000		25091000000
	4162600000	4389000000		25091000000
	4773700000	4388700000		25091000000
	4238600000	4387900000		25091000000
	4219200000	4387700000		25091000000
	4060600000	4387700000		25089000000
	4381000000	4387200000		25089000000
	3648900000	4387200000		25089000000
	4017800000	4387100000		25089000000
	5244000000	4386800000		25087000000
	4807900000	4386700000		25087000000
	4800800000	4386500000		25087000000
	4591000000	4386400000		25084000000
	4445700000	4386200000		25084000000
	3142000000	4386000000		25084000000
	3318700000	4385900000		25084000000
	3941200000	4385900000		25084000000
	3974000000	4385700000		25080000000
	3436900000	4385600000		25080000000
	3877100000	4385300000		25080000000
	3781900000	4385200000		25080000000
	4950300000	4385000000		25078000000
	3541600000	4384800000		25078000000
	4013000000	4384400000		25078000000
	4385000000	4384400000		25076000000
	4328100000	4384200000		25074000000
	4054100000	4384200000		25074000000
	4271100000	4383600000		25071000000
	3671300000	4383500000		25071000000
	3650200000	4383300000		25071000000
	3225800000	4383200000		25071000000
	2895400000	4383200000		25071000000
	3701400000	4383200000		25071000000
	4694400000	4383100000		25071000000
	3585100000	4382900000		25069000000
	4002000000	4382700000		25067000000
	6098700000	4382500000		25067000000
	5786300000	4382400000		25067000000
	5380600000	4382200000		25067000000
	5317000000	4382100000		25065000000
	4942100000	4382100000		25065000000
	4280800000	4382000000		25065000000
	3638200000	4382000000		25065000000
	3402600000	4381900000		25063000000
	3946400000	4381900000		25063000000
	4964500000	4381800000		25063000000
	3926900000	4381500000		25063000000
	4181700000	4381500000		25061000000
	5513900000	4381500000		25061000000
	4822100000	4381200000		25061000000
	4029300000	4381000000		25058000000
	4648700000	4381000000		25056000000
	5721600000	4381000000		25054000000
	4757700000	4380900000		25054000000
	3833500000	4380700000		25054000000
	3913100000	4380400000		25054000000
	3944800000	4380400000		25054000000
	3284200000	4380400000		25054000000
	3405000000	4380200000		25054000000
	4004800000	4379800000		25052000000
	3403400000	4379700000		25052000000
	3493400000	4379600000		25052000000
	4538700000	4379500000		25052000000
	4206700000	4379400000		25050000000
	4087000000	4378700000		25050000000
	3803300000	4378600000		25050000000
	3786500000	4378600000		25050000000
	3497700000	4378400000		25050000000
	3364700000	4378400000		25047000000
	3678500000	4378200000		25045000000
	4159700000	4378200000		25043000000
	4371000000	4377600000		25043000000
	5089500000	4377600000		25043000000
	4354300000	4376200000		25043000000
	3943900000	4375400000		25037000000
	3557500000	4375300000		25037000000
	3981400000	4374400000		25037000000
	4884800000	4374400000		25037000000
	3961000000	4373800000		25037000000
	3785500000	4373700000		25037000000
	4091100000	4373000000		25037000000
	3216600000	4373000000		25037000000
	3416900000	4373000000		25037000000
	3892700000	4373000000		25037000000
	4781100000	4372700000		25034000000
	4707500000	4372600000		25034000000
	4469100000	4372500000		25034000000
	4426100000	4372400000		25030000000
	3636400000	4372300000		25030000000
	4660500000	4372200000		25028000000
	4361200000	4372000000		25028000000
	3779400000	4371900000		25024000000
	2857300000	4371300000		25024000000
	3322600000	4371200000		25024000000
	4055600000	4371200000		25021000000
	3940100000	4371200000		25019000000
	3048900000	4371000000		25017000000
	3843000000	4370900000		25015000000
	4539000000	4370800000		25015000000
	3867000000	4370500000		25013000000
	3882900000	4370300000		25013000000
	3372600000	4369900000		25013000000
	4174700000	4369900000		25013000000
	3909800000	4369500000		25013000000
	3573500000	4369400000		25013000000
	4417000000	4369000000		25013000000
	4878500000	4368800000		25011000000
	4369300000	4368800000		25011000000
	4191600000	4368500000		25008000000
	3960500000	4368400000		25006000000
	3976400000	4367800000		25006000000
	4001800000	4367700000		25006000000
	3452800000	4367700000		25006000000
	4218500000	4367400000		25006000000
	3681300000	4367100000		25006000000
	4786600000	4367000000		25006000000
	4398500000	4367000000		25004000000
	5024300000	4366800000		25002000000
	4644400000	4366700000		25002000000
	3965300000	4366600000		25002000000
	3491800000	4366400000		25002000000
	3585900000	4366400000		25002000000
	4067700000	4366300000		25002000000
	4324500000	4366000000		25002000000
	5203800000	4365700000		25000000000
	4813500000	4365600000		25000000000
	4051300000	4365000000		25000000000
	3990600000	4364700000		25000000000
	4113800000	4364700000		25000000000
	3454300000	4364400000		24997000000
	4143800000	4364300000		24997000000
	3726900000	4364200000		24997000000
	3975800000	4364100000		24995000000
	3743400000	4363800000		24995000000
	2677500000	4363500000		24995000000
	3392700000	4363000000		24995000000
	4067000000	4363000000		24995000000
	4986100000	4362900000		24993000000
	5470500000	4362800000		24993000000
	4732400000	4362600000		24993000000
	4026400000	4362200000		24993000000
	5092700000	4362000000		24991000000
	4647100000	4361900000		24991000000
	4980700000	4361900000		24989000000
	4799800000	4361900000		24989000000
	4634200000	4361100000		24989000000
	5868300000	4361100000		24989000000
	5635100000	4360900000		24989000000
	5616900000	4360900000		24987000000
	5782000000	4360800000		24984000000
	5445900000	4360700000		24982000000
	4387600000	4360500000		24982000000
	3505300000	4360200000		24980000000
	3305800000	4360200000		24976000000
	3831700000	4358800000		24974000000
	5223000000	4358400000		24971000000
	4907100000	4358400000		24971000000
	4297600000	4358200000		24971000000
	3616700000	4358200000		24969000000
	3255100000	4357900000		24969000000
	3623900000	4357600000		24969000000
	4547900000	4356800000		24969000000
	4507900000	4356800000		24969000000
	4654400000	4356700000		24967000000
	4141000000	4356700000		24967000000
	3774500000	4356500000		24967000000
	4301700000	4356200000		24965000000
	4392300000	4356200000		24965000000
	4312200000	4355600000		24965000000
	3815800000	4355500000		24965000000
	3215900000	4355100000		24963000000
	3280000000	4355100000		24963000000
	4244400000	4354600000		24963000000
	4406300000	4354000000		24963000000
	3714900000	4354000000		24961000000
	4170200000	4353900000		24961000000
	3591400000	4353600000		24961000000
	3820000000	4353300000		24958000000
	3598800000	4353100000		24958000000
	3441500000	4352700000		24956000000
	4143200000	4352400000		24956000000
	4619600000	4352400000		24956000000
	3923800000	4352200000		24954000000
	4024500000	4351800000		24954000000
	3975500000	4351600000		24954000000
	4735200000	4351400000		24954000000
	4685500000	4351200000		24954000000
	3443600000	4351200000		24952000000
	4374700000	4351200000		24952000000
	5122100000	4350700000		24952000000
	4495300000	4350000000		24950000000
	3302500000	4349900000		24950000000
	3171100000	4349700000		24950000000
	3819200000	4349700000		24950000000
	4548400000	4349200000		24950000000
	4015900000	4349100000		24945000000
	3893500000	4349000000		24945000000
	3897100000	4349000000		24945000000
	3500800000	4348800000		24945000000
	3768200000	4348300000		24943000000
	3475100000	4348200000		24943000000
	3010500000	4347700000		24943000000
	3383500000	4347500000		24939000000
	3452400000	4347300000		24939000000
	3347100000	4347300000		24937000000
	3689300000	4347300000		24937000000
	4768200000	4347100000		24937000000
	4450700000	4347000000		24934000000
	3719900000	4346800000		24934000000
	4697200000	4346800000		24934000000
	5420100000	4346700000		24934000000
	4043900000	4346500000		24934000000
	3231500000	4346500000		24934000000
	3740000000	4346500000		24934000000
	3805000000	4345400000		24932000000
	3993100000	4345300000		24930000000
	4137000000	4344900000		24930000000
	3836100000	4344800000		24928000000
	3898700000	4344500000		24928000000
	4000400000	4344400000		24926000000
	5057500000	4344200000		24926000000
	4878200000	4343800000		24924000000
	4804800000	4343400000		24924000000
	4806100000	4342700000		24919000000
	4471400000	4342300000		24919000000
	4556600000	4342200000		24919000000
	3641200000	4342100000		24919000000
	3315700000	4342000000		24919000000
	3903300000	4341900000		24919000000
	5490200000	4341800000		24919000000
	4722600000	4341200000		24919000000
	4305900000	4340900000		24917000000
	4128900000	4340400000		24915000000
	4803900000	4340400000		24915000000
	4975900000	4340200000		24915000000
	4790400000	4339800000		24915000000
	4351300000	4339800000		24913000000
	3676600000	4339600000		24913000000
	3741300000	4339400000		24913000000
	4174600000	4339200000		24911000000
	3744600000	4338900000		24911000000
	3412200000	4338800000		24911000000
	2990200000	4338700000		24906000000
	3430400000	4338500000		24906000000
	3996600000	4338400000		24906000000
	4099700000	4338200000		24906000000
	4015200000	4338100000		24904000000
	3746800000	4338100000		24904000000
	4005000000	4337700000		24904000000
	4079000000	4337700000		24904000000
	4517100000	4337500000		24904000000
	3697900000	4337400000		24902000000
	5155100000	4337300000		24900000000
	4977000000	4337200000		24900000000
	4007300000	4336300000		24900000000
	3851000000	4336100000		24900000000
	2908700000	4335900000		24900000000
	3013700000	4335100000		24900000000
	3688400000	4334800000		24898000000
	4767300000	4334700000		24898000000
	4771200000	4334700000		24898000000
	4252100000	4334600000		24898000000
	4732200000	4334000000		24898000000
	5492200000	4333400000		24898000000
	4846400000	4333200000		24895000000
	3804100000	4332900000		24895000000
	3582500000	4332900000		24895000000
	3970700000	4332500000		24895000000
	4812600000	4332300000		24895000000
	4709000000	4332200000		24895000000
	3787300000	4332100000		24893000000
	3454200000	4332100000		24893000000
	4511500000	4331500000		24893000000
	5273500000	4331400000		24891000000
	5586100000	4331400000		24891000000
	4913500000	4331000000		24891000000
	4739000000	4330800000		24891000000
	2905700000	4330800000		24889000000
	2845800000	4330100000		24889000000
	3341600000	4330000000		24889000000
	3529800000	4329800000		24887000000
	3328800000	4329400000		24887000000
	3757700000	4329400000		24887000000
	4360000000	4328800000		24887000000
	4225500000	4328700000		24884000000
	3645100000	4328500000		24884000000
	4560100000	4328300000		24882000000
	3624500000	4328100000		24882000000
	4314600000	4327100000		24882000000
	4843500000	4327000000		24882000000
	3961000000	4327000000		24882000000
	3424800000	4326800000		24880000000
	4430000000	4326600000		24880000000
	4229600000	4326500000		24878000000
	3392600000	4326300000		24878000000
	3126200000	4325700000		24878000000
	3257700000	4325600000		24876000000
	4045100000	4325500000		24876000000
	5307000000	4325300000		24874000000
	5284800000	4325000000		24874000000
	4832800000	4324600000		24874000000
	4280800000	4324500000		24874000000
	4346700000	4324000000		24874000000
	4087000000	4323700000		24874000000
	3694700000	4323500000		24874000000
	3217800000	4323500000		24874000000
	3839800000	4323400000		24871000000
	4428900000	4323100000		24865000000
	3632200000	4322700000		24865000000
	3749100000	4322000000		24865000000
	4733000000	4322000000		24865000000
	4180400000	4322000000		24865000000
	3457500000	4321400000		24861000000
	3882400000	4321200000		24861000000
	4227000000	4320800000		24858000000
	3545900000	4320600000		24858000000
	4560200000	4320100000		24858000000
	5121400000	4319700000		24858000000
	3948300000	4319300000		24858000000
	3308900000	4319100000		24858000000
	3096200000	4319000000		24858000000
	3612000000	4318900000		24858000000
	3632300000	4318800000		24856000000
	3434100000	4318800000		24856000000
	3981700000	4317700000		24856000000
	3410300000	4317700000		24856000000
	3902100000	4317600000		24852000000
	4705100000	4317400000		24852000000
	3888400000	4317300000		24850000000
	3793400000	4316900000		24850000000
	3681600000	4316500000		24850000000
	4918900000	4316200000		24850000000
	4627300000	4316100000		24848000000
	4061400000	4315800000		24848000000
	3388700000	4315300000		24848000000
	3142900000	4315200000		24848000000
	4337300000	4314600000		24845000000
	3619000000	4313700000		24845000000
	3157700000	4313500000		24845000000
	3392000000	4313400000		24845000000
	4836300000	4313400000		24845000000
	4100400000	4313400000		24843000000
	4130300000	4313200000		24843000000
	4053100000	4313100000		24843000000
	3389100000	4313100000		24843000000
	3476800000	4313000000		24843000000
	4529800000	4312800000		24843000000
	4639700000	4312200000		24841000000
	4882800000	4312000000		24841000000
	4145200000	4312000000		24841000000
	3246000000	4311900000		24841000000
	3494800000	4311500000		24841000000
	4314200000	4311400000		24841000000
	3572400000	4311400000		24841000000
	4015100000	4311400000		24841000000
	4823700000	4311300000		24841000000
	4608300000	4310800000		24841000000
	3688900000	4310700000		24839000000
	3548700000	4310300000		24839000000
	3828900000	4310100000		24839000000
	4764000000	4309400000		24839000000
	4039900000	4308900000		24839000000
	5022100000	4308600000		24837000000
	4561400000	4308500000		24837000000
	3555600000	4308500000		24837000000
	3333100000	4308500000		24837000000
[truncated: 109,818 more rows]

## Sheet: Figure S1e
	measurements number	monomers radius (nm)
	1	4.60623
	2	4.69342
	3	5.00673
	4	5.13941
	5	5.16064
	6	5.16064
	7	5.16064
	8	5.16064
	9	5.16064
	10	5.16064
	11	5.16064
	12	5.16064
	13	5.16064
	14	5.16064
	15	5.16064
	16	5.16064
	17	5.29796
	18	5.38875
	19	5.4429
	20	5.47619
	21	5.49218
	22	5.56599
	23	5.60679
	24	5.60904
	25	5.75106
	26	5.75106
	27	5.75106
	28	5.78383
	29	5.78383
	30	5.86847
	31	6.01952
	32	6.13924
	33	6.17298
	34	6.17298
	35	6.23399
	36	6.25875
	37	6.31878
	38	6.31965
	39	6.32661
	40	6.35223
	41	6.44566
	42	6.50225
	43	6.60798
	44	6.69904
	45	6.70782
	46	6.7141
	47	6.78205
	48	6.98051
	49	7.22946
	50	7.22989

## Sheet: Figure S3a
	consentraion of fibroin (mg/ml)		repeat number 1		repeat number 1			repeat number 1
		wavelength		ratio	wavelength		ratio	wavelength		ratio
		371	381	381/371	371	381	381/371	371	381	381/371
	5	2450	3274	1.33633	2500	3223	1.2892	2479	3186	1.2852
	4	2767	3486	1.25985	2666	3398	1.27457	2709	3438	1.2691
	3	2608	3259	1.24962	2358	3030	1.28499	2509	3219	1.28298
	2	2407	3044	1.26464	2253	2915	1.29383	2305	3008	1.30499
	1	1961	2375	1.21112	1958	2474	1.26353	1938	2470	1.27451
	0.5	1645	1968	1.19635	1603	1877	1.17093	1525	1794	1.17639
	0.25	1201	1349	1.12323	1235	1411	1.14251	1212	1339	1.10479
	0.125	1111	1062	0.955896	949	1052	1.10854	894	910	1.0179
	0.0625	777	746	0.960103	833	789	0.947179	781	805	1.03073
	0.03125	865	797	0.921387	875	805	0.92	781	736	0.942382
	0.015625	1004	918	0.914343	940	876	0.931915	923	833	0.902492
	0.0078125	827	710	0.858525	814	761	0.934889	752	685	0.910904
	0.00390625	925	823	0.88973	946	843	0.891121	885	819	0.925424
	0.00195312	957	861	0.899687	913	805	0.881709	876	819	0.934932
	0.000976562	827	730	0.882709	841	721	0.857313	795	759	0.954717
	0.000488281	861	757	0.87921	902	837	0.927938	852	772	0.906103
	0.000244141	865	816	0.943353	841	776	0.922711	849	763	0.898704
	0	991	917	0.925328	991	852	0.859738	939	863	0.919063
	RSF conrol without pyerne	936	819	0.875	965	844	0.874611	841	814	0.967895

[truncated: 4 more sheets: Figure S3c, Figure S3e, Figure S3g, Figure S4]
